# Supplementary material for: The first records of Stenobermuda Schultz, 1982 and Tenupedunculus Schultz, 1979 from Australia, with description of two new species from the Great Barrier Reef (Isopoda, Asellota, Stenetriidae)
Source: Zookeys. 2018 Jan 26;(733):1–24. doi: 10.3897/zookeys.733.20474 (PMC5799739; doi:10.3897/zookeys.733.20474)
Supplement: XML Treatment for Tenupedunculus [file zookeys.733.20474-treatment1.xml]

<!DOCTYPE tp:taxon-treatment
  PUBLIC "-//TaxonX//DTD Taxonomic Treatment Publishing DTD v0 20100105//EN" "tax-treatment-NSO.dtd">
<tp:taxon-treatment xmlns:tp="http://www.plazi.org/taxpub"><tp:treatment-meta><kwd-group><label>Taxon classification</label><kwd><named-content xmlns:xlink="http://www.w3.org/1999/xlink" content-type="kingdom">Animalia</named-content></kwd><kwd><named-content xmlns:xlink="http://www.w3.org/1999/xlink" content-type="order">Isopoda</named-content></kwd><kwd><named-content xmlns:xlink="http://www.w3.org/1999/xlink" content-type="family">Stenetriidae</named-content></kwd></kwd-group><mixed-citation publication-type="journal"><person-group><name><surname>Song</surname><given-names>Ji-Hun</given-names></name><name><surname>Bruce</surname><given-names>Niel L.</given-names></name><name><surname>Min</surname><given-names>Gi-Sik</given-names></name></person-group><article-title>The first records of <italic><tp:taxon-name><tp:taxon-name-part taxon-name-part-type="genus" reg="Stenobermuda">Stenobermuda</tp:taxon-name-part></tp:taxon-name></italic> Schultz, 1982 and <italic><tp:taxon-name><tp:taxon-name-part taxon-name-part-type="genus" reg="Tenupedunculus">Tenupedunculus</tp:taxon-name-part></tp:taxon-name></italic> Schultz, 1979 from Australia, with description of two new species from the Great Barrier Reef (<tp:taxon-name><tp:taxon-name-part taxon-name-part-type="order">Isopoda</tp:taxon-name-part></tp:taxon-name>, <tp:taxon-name><tp:taxon-name-part taxon-name-part-type="suborder">Asellota</tp:taxon-name-part></tp:taxon-name>, <tp:taxon-name><tp:taxon-name-part taxon-name-part-type="family">Stenetriidae</tp:taxon-name-part></tp:taxon-name>)</article-title><source>Zookeys</source><day>26</day><month>1</month><year>2018</year><volume>2018</volume><issue>733</issue><fpage>1</fpage><lpage>24</lpage><pub-id pub-id-type="doi">10.3897/zookeys.733.20474</pub-id></mixed-citation></tp:treatment-meta><tp:nomenclature><label>Genus</label><tp:taxon-name>
              <tp:taxon-name-part taxon-name-part-type="genus" reg="Tenupedunculus">Tenupedunculus</tp:taxon-name-part>
            </tp:taxon-name><tp:taxon-authority>Schultz, 1982 sensu stricto</tp:taxon-authority><tp:nomenclature-citation-list><tp:nomenclature-citation><tp:taxon-name>
                  <tp:taxon-name-part taxon-name-part-type="genus" reg="Tenupedunculus">Tenupedunculus</tp:taxon-name-part>
                </tp:taxon-name><comment>Schultz, 1982: 77.– <xref ref-type="bibr" rid="B26">Serov and Wilson 1995</xref>: 77.</comment></tp:nomenclature-citation></tp:nomenclature-citation-list></tp:nomenclature><tp:treatment-sec sec-type="type species" id="SECID0E2LAC"><title>Type species.</title><p>
              <italic><tp:taxon-name><tp:taxon-name-part taxon-name-part-type="genus" reg="Tenupedunculus">Tenupedunculus</tp:taxon-name-part> <tp:taxon-name-part taxon-name-part-type="species" reg="elongatus">elongatus</tp:taxon-name-part></tp:taxon-name></italic> Schultz, 1982; by original designation and monotypy.</p></tp:treatment-sec><tp:treatment-sec sec-type="Species included" id="SECID0EMMAC"><title>Species included.</title><p>
              <italic><tp:taxon-name><tp:taxon-name-part taxon-name-part-type="genus" reg="Tenupedunculus">Tenupedunculus</tp:taxon-name-part> <tp:taxon-name-part taxon-name-part-type="species" reg="elongatus">elongatus</tp:taxon-name-part></tp:taxon-name></italic> (type species), south-eastern Argentine Basin, 4696 m; <italic><tp:taxon-name><tp:taxon-name-part taxon-name-part-type="genus" reg="Tenupedunculus">T.</tp:taxon-name-part> <tp:taxon-name-part taxon-name-part-type="species" reg="virginale">virginale</tp:taxon-name-part></tp:taxon-name></italic> (Schultz, 1982), Scotia Sea, Antarctica, 567 m; <italic><tp:taxon-name><tp:taxon-name-part taxon-name-part-type="genus" reg="Tenupedunculus">T.</tp:taxon-name-part> <tp:taxon-name-part taxon-name-part-type="species" reg="pulchrum">pulchrum</tp:taxon-name-part></tp:taxon-name></italic> (Schultz, 1982), southern Argentina, 1911 m; <italic><tp:taxon-name><tp:taxon-name-part taxon-name-part-type="genus" reg="Tenupedunculus">T.</tp:taxon-name-part> <tp:taxon-name-part taxon-name-part-type="species" reg="serrulatus">serrulatus</tp:taxon-name-part></tp:taxon-name></italic> sp. n., Great Barrier Reef, Australia, 25 m.</p><p>Species here excluded from <italic><tp:taxon-name><tp:taxon-name-part taxon-name-part-type="genus" reg="Tenupedunculus">Tenupedunculus</tp:taxon-name-part></tp:taxon-name></italic> <italic>s. str.</italic>, are regarded as <bold><tp:taxon-name><tp:taxon-name-part taxon-name-part-type="family">Stenetriidae</tp:taxon-name-part></tp:taxon-name><italic>incertae sedis</italic></bold>: <italic><tp:taxon-name><tp:taxon-name-part taxon-name-part-type="genus" reg="Tenupedunculus">Tenupedunculus</tp:taxon-name-part> <tp:taxon-name-part taxon-name-part-type="species" reg="acutum">acutum</tp:taxon-name-part></tp:taxon-name></italic> (Vanhöffen, 1914); <italic><tp:taxon-name><tp:taxon-name-part taxon-name-part-type="genus" reg="Tenupedunculus">T.</tp:taxon-name-part> <tp:taxon-name-part taxon-name-part-type="species" reg="beddardi">beddardi</tp:taxon-name-part></tp:taxon-name></italic> (Kussakin, 1967); <italic><tp:taxon-name><tp:taxon-name-part taxon-name-part-type="genus" reg="Tenupedunculus">T.</tp:taxon-name-part> <tp:taxon-name-part taxon-name-part-type="species" reg="dentimanum">dentimanum</tp:taxon-name-part></tp:taxon-name></italic> (Kussakin, 1967); <italic><tp:taxon-name><tp:taxon-name-part taxon-name-part-type="genus" reg="Tenupedunculus">T.</tp:taxon-name-part> <tp:taxon-name-part taxon-name-part-type="species" reg="drakensis">drakensis</tp:taxon-name-part></tp:taxon-name></italic> (Schultz, 1982); <italic><tp:taxon-name><tp:taxon-name-part taxon-name-part-type="genus" reg="Tenupedunculus">T.</tp:taxon-name-part> <tp:taxon-name-part taxon-name-part-type="species" reg="inflectofrons">inflectofrons</tp:taxon-name-part></tp:taxon-name></italic> (Schultz, 1982); <italic><tp:taxon-name><tp:taxon-name-part taxon-name-part-type="genus" reg="Tenupedunculus">T.</tp:taxon-name-part> <tp:taxon-name-part taxon-name-part-type="species" reg="serraticaudum">serraticaudum</tp:taxon-name-part></tp:taxon-name></italic> (Kussakin &amp; Vasina, 1984); <italic><tp:taxon-name><tp:taxon-name-part taxon-name-part-type="genus" reg="Tenupedunculus">T.</tp:taxon-name-part> <tp:taxon-name-part taxon-name-part-type="species" reg="smirnovi">smirnovi</tp:taxon-name-part></tp:taxon-name></italic> (Vasina, 1982); and <italic><tp:taxon-name><tp:taxon-name-part taxon-name-part-type="genus" reg="Tenupedunculus">T.</tp:taxon-name-part> <tp:taxon-name-part taxon-name-part-type="species" reg="haswelli">haswelli</tp:taxon-name-part></tp:taxon-name></italic> (Beddard, 1886).</p></tp:treatment-sec><tp:treatment-sec sec-type="diagnosis" id="SECID0EKBAE"><title>Diagnosis</title><p>
              <bold>(male).</bold> Cephalon frontal margin antennal spines small; lateral spines moderate, acute, slightly longer than antennal spines or sub-equal length. Pseudorostrum quadrate to trapezoid, wider than long. Eyes small, round. Male pereopod 1 ischium–carpus superodistal margin produced with acute process, inferodistal margins not produced; propodus moderate, length 1.2–1.5 times maximum width, 1.9–2.1 times carpus length, propodal palm transversely truncate or distally inflected; dactylus length similar to propodus distal width. Male pleopod 2 appendix masculina bluntly rounded apically, without apical setae.</p></tp:treatment-sec><tp:treatment-sec sec-type="description" id="SECID0ESBAE"><title>Description</title><p>
              <bold>(male).</bold> <italic>Body</italic> dorsal surface smooth or sparsely setose, widest at pereonites 6 and 7; <italic>pereonite 1</italic> length greater than 0.9 times pereonite 2 length; <italic>pereonites 2–4</italic> lateral margins convex, anteriorly acute. <italic>Pleotelson</italic> length subequal to width; lateral margins or finely serrate, sub-parallel, posterolateral spines prominent, margin posterior to spines rounded with weak or no apical lobe; dorsal surface smooth, or sparsely setose. <italic>Cephalon</italic> lateral margins smooth or finely serrate. <italic>Antennae</italic> length equal or longer than total body length, article 1 lateral spine absent. <italic>Pereopod 1</italic> basis superior margin with irregularly spaced setae along length; propodal palm with teeth along palm margin; dactylus length subequal to propodal palm length. <italic>Pleopod 1</italic> protopod rectangular, lateral margin setae present; rami lateral margins evenly convex. <!--PageBreak--><italic>Pleopod 2</italic> protopod longer than wide, distal apex blunt, transversely truncate; <italic>appendix masculina</italic> lateral margin groove absent. <italic>Pleopod 5</italic> distal apex with 3–5 plumose setae.</p></tp:treatment-sec><tp:treatment-sec sec-type="remarks" id="SECID0ERCAE"><title>Remarks.</title><p>The genus <italic><tp:taxon-name><tp:taxon-name-part taxon-name-part-type="genus" reg="Tenupedunculus">Tenupedunculus</tp:taxon-name-part></tp:taxon-name></italic> Schultz, 1982 was established as a monotypic genus based on a single male specimen lacking legs. <xref ref-type="bibr" rid="B26">Serov and Wilson (1995)</xref>, who included eleven species in the genus, doubted the unity (= monophyly) of <italic><tp:taxon-name><tp:taxon-name-part taxon-name-part-type="genus" reg="Tenupedunculus">Tenupedunculus</tp:taxon-name-part></tp:taxon-name></italic> without referring to specific characters. Our overview of the species included in <italic><tp:taxon-name><tp:taxon-name-part taxon-name-part-type="genus" reg="Tenupedunculus">Tenupedunculus</tp:taxon-name-part></tp:taxon-name></italic> recognizes that many species are inadequately described, some lacking details of any pereopods or of the male pereopods and some lacking description of the male pleopods 1 and 2. There are two significant characters that differ between the species formerly placed in <italic><tp:taxon-name><tp:taxon-name-part taxon-name-part-type="genus" reg="Tenupedunculus">Tenupedunculus</tp:taxon-name-part></tp:taxon-name></italic> that we consider to be of generic significance, namely eye shape and pseudorostrum shape. Those species with large reniform eyes (or traces thereof) and an elongate pseudorostrum are here all excluded from <italic><tp:taxon-name><tp:taxon-name-part taxon-name-part-type="genus" reg="Tenupedunculus">Tenupedunculus</tp:taxon-name-part></tp:taxon-name></italic> Schultz, 1982 <italic>sensu stricto.</italic></p><p>The characters that serve best to identify the genus <italic><tp:taxon-name><tp:taxon-name-part taxon-name-part-type="genus" reg="Tenupedunculus">Tenupedunculus</tp:taxon-name-part></tp:taxon-name></italic> are: small round eyes; anterior margin of head with only lateral spines prominent; pseudorostrum wider than long, quadrate or trapezoid; inferodistal margin of ischium–carpus in male pereopod 1 without process, and superodistal margin of ischium–carpus usually produced and acute (strongly produced as a process in <italic><tp:taxon-name><tp:taxon-name-part taxon-name-part-type="genus" reg="Tenupedunculus">T.</tp:taxon-name-part> <tp:taxon-name-part taxon-name-part-type="species" reg="serrulatus">serrulatus</tp:taxon-name-part></tp:taxon-name></italic> sp. n.). The principle differentiating and diagnostic characters for <italic><tp:taxon-name><tp:taxon-name-part taxon-name-part-type="genus" reg="Tenupedunculus">Tenupedunculus</tp:taxon-name-part></tp:taxon-name></italic> <italic>sensu stricto</italic> are presented in Table <xref ref-type="table" rid="T1">1</xref>.</p><table-wrap id="T1" position="float" orientation="portrait"><label>Table 1.</label><caption><p>Principle differentiating characters for <italic><tp:taxon-name><tp:taxon-name-part taxon-name-part-type="genus" reg="Tenupedunculus">Tenupedunculus</tp:taxon-name-part></tp:taxon-name></italic> <italic>sensu stricto</italic> (male).</p></caption><table id="TID0EZJAC" rules="all"><tbody><tr><th rowspan="1" colspan="1"/><th rowspan="1" colspan="1">
                      <italic><tp:taxon-name><tp:taxon-name-part taxon-name-part-type="genus" reg="Tenupedunculus">Tenupedunculus</tp:taxon-name-part></tp:taxon-name></italic> <italic>sensu stricto</italic></th><th rowspan="1" colspan="1">‘<italic><tp:taxon-name><tp:taxon-name-part taxon-name-part-type="genus" reg="Tenupedunculus"/><tp:taxon-name-part taxon-name-part-type="species" reg="dentimanum">dentimanum</tp:taxon-name-part></tp:taxon-name></italic> group’</th></tr><tr><td rowspan="1" colspan="1">1. Eyes</td><td rowspan="1" colspan="1">small, round</td><td rowspan="1" colspan="1">large, reniform</td></tr><tr><td rowspan="1" colspan="1">2. Cephalon, lateral spines</td><td rowspan="1" colspan="1">moderate</td><td rowspan="1" colspan="1">large</td></tr><tr><td rowspan="1" colspan="1">3. Pseudorostrum</td><td rowspan="1" colspan="1">quadrate to trapezoid, wider than long</td><td rowspan="1" colspan="1">round to acute, longer than wide</td></tr><tr><td rowspan="1" colspan="1">4. Pereopod 1 ischium–carpus superodistal margin</td><td rowspan="1" colspan="1">produced, with acute process</td><td rowspan="1" colspan="1">produced, with acute process(except carpus)</td></tr><tr><td rowspan="1" colspan="1">5. Appendix masculina</td><td rowspan="1" colspan="1">without apical setae</td><td rowspan="1" colspan="1">with apical setae</td></tr><tr><td rowspan="1" colspan="1">6. Appendix masculina</td><td rowspan="1" colspan="1">bluntly rounded apically</td><td rowspan="1" colspan="1">excavate rounded apically</td></tr></tbody></table></table-wrap></tp:treatment-sec><tp:treatment-sec sec-type="distribution" id="SECID0EQIAE"><title>Distribution.</title><p>All species of the genus, with the exception of the new species, are from the Antarctic and the sub-Antarctic region—off Argentina, Patagonian Shelf and also Scotia Sea (all Atlantic sector); at depths 500 to 4696 metres. <italic><tp:taxon-name><tp:taxon-name-part taxon-name-part-type="genus" reg="Tenupedunculus">Tenupedunculus</tp:taxon-name-part> <tp:taxon-name-part taxon-name-part-type="species" reg="serrulatus">serrulatus</tp:taxon-name-part></tp:taxon-name></italic> sp. n., from the southern Great Barrier Reef, is the first record of the genus from beyond the Southern Ocean and from depths less than 500 metres.</p></tp:treatment-sec><tp:treatment-sec sec-type="remarks" id="SECID0EBJAE"><title>Remarks on the species excluded from <italic><tp:taxon-name><tp:taxon-name-part taxon-name-part-type="genus" reg="Tenupedunculus">Tenupedunculus</tp:taxon-name-part></tp:taxon-name></italic>.</title><p>The species listed here are retained in <italic><tp:taxon-name><tp:taxon-name-part taxon-name-part-type="genus" reg="Tenupedunculus">Tenupedunculus</tp:taxon-name-part></tp:taxon-name></italic> Schultz, 1982, but excluded from the genus <italic>sensu stricto</italic> as they either lack the diagnostic characters of <italic><tp:taxon-name><tp:taxon-name-part taxon-name-part-type="genus" reg="Tenupedunculus">Tenupedunculus</tp:taxon-name-part></tp:taxon-name></italic> or possess unique characters that also preclude their inclusion in other stenetriid genera. The here termed ‘<italic><tp:taxon-name><tp:taxon-name-part taxon-name-part-type="genus" reg="Tenupedunculus"/><tp:taxon-name-part taxon-name-part-type="species" reg="dentimanum">dentimanum</tp:taxon-name-part></tp:taxon-name></italic> group’ of species, particularly when considered in conjunction with their shared characters, potentially warrants a new genus.</p><p>‘<bold><italic><tp:taxon-name><tp:taxon-name-part taxon-name-part-type="genus" reg="Tenupedunculus"/><tp:taxon-name-part taxon-name-part-type="species" reg="dentimanum">dentimanum</tp:taxon-name-part></tp:taxon-name></italic> group</bold>’</p><p>All species share the following characters: cephalon antennal spines small, lateral spines large. Pseudorostrum anteriorly round to acute, as long as or longer than wide. Eyes large, reniform. Male pereopod 1 ischium and merus superodistal margins weakly to strongly forming an acute process, inferodistal margins not produced. Male pleopod 2 appendix masculina excavate, apically rounded, with apical setae.</p><p>
              <italic><tp:taxon-name><tp:taxon-name-part taxon-name-part-type="genus" reg="Tenupedunculus">Tenupedunculus</tp:taxon-name-part> <tp:taxon-name-part taxon-name-part-type="species" reg="beddardi">beddardi</tp:taxon-name-part></tp:taxon-name></italic> (Kussakin, 1967). Southern Argentina; 680 m; similar to <italic><tp:taxon-name><tp:taxon-name-part taxon-name-part-type="genus" reg="Tenupedunculus">T.</tp:taxon-name-part> <tp:taxon-name-part taxon-name-part-type="species" reg="dentimanum">dentimanum</tp:taxon-name-part></tp:taxon-name></italic> with the following characters common to the group: pseudorostrum approximately as long as wide, lateral spines large, eyes reniform and male pereopod 1 carpus with distinct acute superodistal process. The pseudorostrum uniquely converges to a narrowly rounded apex. The appendix masculina is acute (not excavate), differing significantly from that of others in this group, but on <!--PageBreak-->balance the species otherwise agrees well with and is best placed within the ‘<italic><tp:taxon-name><tp:taxon-name-part taxon-name-part-type="genus" reg="Tenupedunculus"/><tp:taxon-name-part taxon-name-part-type="species" reg="dentimanum">dentimanum</tp:taxon-name-part></tp:taxon-name></italic> group’ at present.</p><p>
              <italic><tp:taxon-name><tp:taxon-name-part taxon-name-part-type="genus" reg="Tenupedunculus">Tenupedunculus</tp:taxon-name-part> <tp:taxon-name-part taxon-name-part-type="species" reg="dentimanum">dentimanum</tp:taxon-name-part></tp:taxon-name></italic> (Kussakin, 1967). Southern Argentina; 680 m; pseudorostrum as long as posterior width, anteriorly broadly rounded.</p><p>
              <italic><tp:taxon-name><tp:taxon-name-part taxon-name-part-type="genus" reg="Tenupedunculus">Tenupedunculus</tp:taxon-name-part> <tp:taxon-name-part taxon-name-part-type="species" reg="inflectofrons">inflectofrons</tp:taxon-name-part></tp:taxon-name></italic> (Schultz, 1982). Scotia Sea, Antarctica; 588 m; pseudorostrum rounded; male pereopod 1 not known; appendix masculina with terminal process.</p><p>
              <italic><tp:taxon-name><tp:taxon-name-part taxon-name-part-type="genus" reg="Tenupedunculus">Tenupedunculus</tp:taxon-name-part> <tp:taxon-name-part taxon-name-part-type="species" reg="smirnovi">smirnovi</tp:taxon-name-part></tp:taxon-name></italic> (Vasina, 1982). Patagonian Shelf; 500 m. Female only; seems to have reniform eyes, pseudorostrum stepped, acute; female pereopod 1 with ischium and merus with acute superodistal margin but not carpus; pleotelson with distinct caudomedial lobe.</p><p>
              <bold>Ungrouped species.</bold>
            </p><p>
              <italic><tp:taxon-name><tp:taxon-name-part taxon-name-part-type="genus" reg="Tenupedunculus">Tenupedunculus</tp:taxon-name-part> <tp:taxon-name-part taxon-name-part-type="species" reg="acutum">acutum</tp:taxon-name-part></tp:taxon-name></italic> (Vanhöffen, 1914). Gauss Station, Davis Sea; 3397 m; pseudorostrum longer than wide, anteriorly rounded with median point; moderate lateral spines on cephalon; eyes moderate in size (more than six ommatidia) round (eye shape is not entirely clear in the original figures); appendix masculina blunt (excavate), with apical setae; male pereopod 1 ischium and merus with acute processes but carpus without process. Eye size and shape precludes inclusion of <italic><tp:taxon-name><tp:taxon-name-part taxon-name-part-type="genus" reg="Tenupedunculus">T.</tp:taxon-name-part> <tp:taxon-name-part taxon-name-part-type="species" reg="acutum">acutum</tp:taxon-name-part></tp:taxon-name></italic> in the ‘<italic><tp:taxon-name><tp:taxon-name-part taxon-name-part-type="genus" reg="Tenupedunculus"/><tp:taxon-name-part taxon-name-part-type="species" reg="dentimanum">dentimanum</tp:taxon-name-part></tp:taxon-name></italic> group’.</p><p>
              <italic><tp:taxon-name><tp:taxon-name-part taxon-name-part-type="genus" reg="Tenupedunculus">Tenupedunculus</tp:taxon-name-part> <tp:taxon-name-part taxon-name-part-type="species" reg="haswelli">haswelli</tp:taxon-name-part></tp:taxon-name></italic> (Beddard, 1886). Rio del la Plata; 1097 m; eyes reniform; male pereopod 1 with superodistal process on carpus (i.e. pereopod 1 similar to <italic><tp:taxon-name><tp:taxon-name-part taxon-name-part-type="genus" reg="Tenupedunculus">Tenupedunculus</tp:taxon-name-part> <tp:taxon-name-part taxon-name-part-type="species" reg="serrulatus">serrulatus</tp:taxon-name-part></tp:taxon-name></italic> sp. n.); not evident if there is a rostrum or pseudorostrum; eyes reniform; appendix masculina not known.</p><p>
              <italic><tp:taxon-name><tp:taxon-name-part taxon-name-part-type="genus" reg="Tenupedunculus">Tenupedunculus</tp:taxon-name-part> <tp:taxon-name-part taxon-name-part-type="species" reg="drakensis">drakensis</tp:taxon-name-part></tp:taxon-name></italic> (Schultz, 1982). Tierra del Fuego, Argentina; 548 m; pseudorostrum rounded to acute; weak lateral spines on cephalon; reniform eyes; appendix masculina not known; male pereopod 1 not known. Originally placed in <italic><tp:taxon-name><tp:taxon-name-part taxon-name-part-type="genus" reg="Protallocoxa">Protallocoxa</tp:taxon-name-part></tp:taxon-name></italic> Schultz, 1978 this species was later transferred to <italic><tp:taxon-name><tp:taxon-name-part taxon-name-part-type="genus" reg="Tenupedunculus">Tenupedunculus</tp:taxon-name-part></tp:taxon-name></italic> by <xref ref-type="bibr" rid="B26">Serov and Wilson (1995)</xref>.</p><p>
              <italic><tp:taxon-name><tp:taxon-name-part taxon-name-part-type="genus" reg="Tenupedunculus">Tenupedunculus</tp:taxon-name-part> <tp:taxon-name-part taxon-name-part-type="species" reg="serraticaudum">serraticaudum</tp:taxon-name-part></tp:taxon-name></italic> (Kussakin &amp; Vasina, 1984). South Atlantic; 500 m; pseudorostrum anteriorly round to acute; large lateral spines on cephalon; reniform eyes; appendix masculina blunt (excavate) with apical setae; male pereopod 1 carpus with superodistal process.</p><!--PageBreak--></tp:treatment-sec><tp:treatment-sec sec-type="key" id="SECID0EOQAE"><title>Key to the species of <italic><tp:taxon-name><tp:taxon-name-part taxon-name-part-type="genus" reg="Tenupedunculus">Tenupedunculus</tp:taxon-name-part></tp:taxon-name></italic> <italic>sensu stricto</italic></title><table-wrap content-type="key" position="anchor" orientation="portrait"><table id="TID0EJBAE" rules="all"><tbody><tr><td rowspan="1" colspan="1">1</td><td rowspan="1" colspan="1">Lateral margins of the body (from cephalon to pleotelson) with serrations; shallow-water species, found at depths less than 50 m</td><td rowspan="1" colspan="1">
                      <bold><italic><tp:taxon-name><tp:taxon-name-part taxon-name-part-type="genus" reg="Tenupedunculus">T.</tp:taxon-name-part> <tp:taxon-name-part taxon-name-part-type="species" reg="serrulatus">serrulatus</tp:taxon-name-part></tp:taxon-name></italic> sp. n.</bold>
                    </td></tr><tr><td rowspan="1" colspan="1">–</td><td rowspan="1" colspan="1">Lateral margins of the body (from cephalon to pleotelson) without serrations; deep-water species, found at depths greater than 500 m</td><td rowspan="1" colspan="1">
                      <bold>2</bold>
                    </td></tr><tr><td rowspan="1" colspan="1">2</td><td rowspan="1" colspan="1">Posterior margin of pleotelson distinctly produced</td><td rowspan="1" colspan="1">
                      <bold><italic><tp:taxon-name><tp:taxon-name-part taxon-name-part-type="genus" reg="Tenupedunculus">T.</tp:taxon-name-part> <tp:taxon-name-part taxon-name-part-type="species" reg="virginale">virginale</tp:taxon-name-part></tp:taxon-name></italic></bold>
                    </td></tr><tr><td rowspan="1" colspan="1">–</td><td rowspan="1" colspan="1">Posterior margin of pleotelson not produced, obtusely or evenly rounded</td><td rowspan="1" colspan="1">
                      <bold>3</bold>
                    </td></tr><tr><td rowspan="1" colspan="1">3</td><td rowspan="1" colspan="1">Posterior margin of pleotelson obtusely rounded, with indications of uropodal bases</td><td rowspan="1" colspan="1">
                      <bold><italic><tp:taxon-name><tp:taxon-name-part taxon-name-part-type="genus" reg="Tenupedunculus">T.</tp:taxon-name-part> <tp:taxon-name-part taxon-name-part-type="species" reg="pulchrum">pulchrum</tp:taxon-name-part></tp:taxon-name></italic></bold>
                    </td></tr><tr><td rowspan="1" colspan="1">–</td><td rowspan="1" colspan="1">Posterior margin of pleotelson evenly rounded, without indications of uropodal bases</td><td rowspan="1" colspan="1">
                      <bold><italic><tp:taxon-name><tp:taxon-name-part taxon-name-part-type="genus" reg="Tenupedunculus">T.</tp:taxon-name-part> <tp:taxon-name-part taxon-name-part-type="species" reg="elongatus">elongatus</tp:taxon-name-part></tp:taxon-name></italic></bold>
                    </td></tr></tbody></table></table-wrap></tp:treatment-sec><ref-list><ref id="B26"><mixed-citation xmlns:xlink="http://www.w3.org/1999/xlink" xlink:type="simple">
          <person-group><name name-style="western"><surname>Serov</surname><given-names>PA</given-names></name><name name-style="western"><surname>Wilson</surname><given-names>GDF</given-names></name></person-group> (<year>1995</year>) <article-title>A review of the <tp:taxon-name><tp:taxon-name-part taxon-name-part-type="family">Stenetriidae</tp:taxon-name-part></tp:taxon-name> (<tp:taxon-name><tp:taxon-name-part taxon-name-part-type="subphylum">Crustacea</tp:taxon-name-part></tp:taxon-name>: <tp:taxon-name><tp:taxon-name-part taxon-name-part-type="order">Isopoda</tp:taxon-name-part></tp:taxon-name>: <tp:taxon-name><tp:taxon-name-part taxon-name-part-type="suborder">Asellota</tp:taxon-name-part></tp:taxon-name>).</article-title> <source>Records of the Australian Museum</source> <volume>47</volume>: <fpage>39</fpage>–<lpage>82</lpage>. <ext-link xlink:type="simple" ext-link-type="doi" xlink:href="10.3853/j.0067-1975.47.1995.2">https://doi.org/10.3853/j.0067-1975.47.1995.2</ext-link></mixed-citation></ref></ref-list></tp:taxon-treatment>
