# Supplementary material for: The first records of Stenobermuda Schultz, 1982 and Tenupedunculus Schultz, 1979 from Australia, with description of two new species from the Great Barrier Reef (Isopoda, Asellota, Stenetriidae)
Source: Zookeys. 2018 Jan 26;(733):1–24. doi: 10.3897/zookeys.733.20474 (PMC5799739; doi:10.3897/zookeys.733.20474)
Supplement: XML Treatment for Tenupedunculus serrulatus [file zookeys.733.20474-treatment2.xml]

<!DOCTYPE tp:taxon-treatment
  PUBLIC "-//TaxonX//DTD Taxonomic Treatment Publishing DTD v0 20100105//EN" "tax-treatment-NSO.dtd">
<tp:taxon-treatment xmlns:tp="http://www.plazi.org/taxpub"><tp:treatment-meta><kwd-group><label>Taxon classification</label><kwd><named-content xmlns:xlink="http://www.w3.org/1999/xlink" content-type="kingdom">Animalia</named-content></kwd><kwd><named-content xmlns:xlink="http://www.w3.org/1999/xlink" content-type="order">Isopoda</named-content></kwd><kwd><named-content xmlns:xlink="http://www.w3.org/1999/xlink" content-type="family">Stenetriidae</named-content></kwd></kwd-group><mixed-citation publication-type="journal"><person-group><name><surname>Song</surname><given-names>Ji-Hun</given-names></name><name><surname>Bruce</surname><given-names>Niel L.</given-names></name><name><surname>Min</surname><given-names>Gi-Sik</given-names></name></person-group><article-title>The first records of <italic><tp:taxon-name><tp:taxon-name-part taxon-name-part-type="genus" reg="Stenobermuda">Stenobermuda</tp:taxon-name-part></tp:taxon-name></italic> Schultz, 1982 and <italic><tp:taxon-name><tp:taxon-name-part taxon-name-part-type="genus" reg="Tenupedunculus">Tenupedunculus</tp:taxon-name-part></tp:taxon-name></italic> Schultz, 1979 from Australia, with description of two new species from the Great Barrier Reef (<tp:taxon-name><tp:taxon-name-part taxon-name-part-type="order">Isopoda</tp:taxon-name-part></tp:taxon-name>, <tp:taxon-name><tp:taxon-name-part taxon-name-part-type="suborder">Asellota</tp:taxon-name-part></tp:taxon-name>, <tp:taxon-name><tp:taxon-name-part taxon-name-part-type="family">Stenetriidae</tp:taxon-name-part></tp:taxon-name>)</article-title><source>Zookeys</source><day>26</day><month>1</month><year>2018</year><volume>2018</volume><issue>733</issue><fpage>1</fpage><lpage>24</lpage><pub-id pub-id-type="doi">10.3897/zookeys.733.20474</pub-id></mixed-citation></tp:treatment-meta><tp:nomenclature><tp:taxon-name>
              <tp:taxon-name-part taxon-name-part-type="genus" reg="Tenupedunculus">Tenupedunculus</tp:taxon-name-part>
              <tp:taxon-name-part taxon-name-part-type="species" reg="serrulatus">serrulatus</tp:taxon-name-part>
              <object-id xmlns:xlink="http://www.w3.org/1999/xlink" content-type="zoobank" xlink:type="simple">http://zoobank.org/EB46C41A-6548-4BBA-9C12-1B39042FF916</object-id>
            </tp:taxon-name><tp:taxon-authority>Song &amp; Bruce</tp:taxon-authority><tp:taxon-status xmlns:xlink="http://www.w3.org/1999/xlink" xlink:type="simple">sp. n.</tp:taxon-status><xref ref-type="fig" rid="F1">Figs 1</xref><xref ref-type="fig" rid="F2">, 2</xref><xref ref-type="fig" rid="F3">, 3</xref><xref ref-type="fig" rid="F4">, 4</xref></tp:nomenclature><tp:treatment-sec sec-type="material" id="SECID0E1WAE"><title>Material examined.</title><p>All material from Capricorn Group, southern Great Barrier Reef.</p></tp:treatment-sec><tp:treatment-sec sec-type="Holotype" id="SECID0E6WAE"><title>Holotype.</title><p>♂ (4.2 mm), ‘Harry’s Bommie, Heron Island, <named-content xmlns:xlink="http://www.w3.org/1999/xlink" content-type="dwc:verbatimCoordinates" xlink:type="simple"><named-content content-type="geo-json" specific-use="{&#34;type&#34;:&#34;Point&#34;,&#34;coordinates&#34;:[151.929300,-23.460530]}" id="NCID0EIXAE" xlink:type="simple">23.46053°S, 151.9293°E</named-content></named-content>, 13 November 2010, reef slope, dead <italic><tp:taxon-name><tp:taxon-name-part taxon-name-part-type="genus" reg="Acropora">Acropora</tp:taxon-name-part></tp:taxon-name></italic>, 9 m, <abbrev xmlns:xlink="http://www.w3.org/1999/xlink" content-type="institution" xlink:title="Census of Coral Reef Ecosystems" id="ABBRID0EUXAE" xlink:type="simple">CReefs</abbrev> stn. HI10-002C, coll. C. Buxton (<abbrev xmlns:xlink="http://www.w3.org/1999/xlink" content-type="institution" xlink:title="Museum of Tropical Queensland" id="ABBRID0EZXAE" xlink:type="simple">MTQ</abbrev> W33638).</p></tp:treatment-sec><tp:treatment-sec sec-type="Paratypes" id="SECID0E5XAE"><title>Paratypes.</title><p>2 ♂ (4.5, 4.1 mm [dissected]), same sample as holotype, (<abbrev xmlns:xlink="http://www.w3.org/1999/xlink" content-type="institution" xlink:title="Museum of Tropical Queensland" id="ABBRID0EEYAE" xlink:type="simple">MTQ</abbrev> W52903). ♀ (5.8 mm [pereopod 1 dissected]), same data as holotype (<abbrev xmlns:xlink="http://www.w3.org/1999/xlink" content-type="institution" xlink:title="Museum of Tropical Queensland" id="ABBRID0EJYAE" xlink:type="simple">MTQ</abbrev> W33654). ♂ (5.1 mm [pereopod 7 dissected]), Sykes Reef west, <named-content xmlns:xlink="http://www.w3.org/1999/xlink" content-type="dwc:verbatimCoordinates" xlink:type="simple"><named-content content-type="geo-json" specific-use="{&#34;type&#34;:&#34;Point&#34;,&#34;coordinates&#34;:[152.049300,-23.431600]}" id="NCID0ERYAE" xlink:type="simple">23.4316°S, 152.0493°E</named-content></named-content>, 14 November 2010, reef slope, 27 m, <abbrev xmlns:xlink="http://www.w3.org/1999/xlink" content-type="institution" xlink:title="Census of Coral Reef Ecosystems" id="ABBRID0EWYAE" xlink:type="simple">CReefs</abbrev> stn. HI10-009F, coll. J. Reimer (<abbrev xmlns:xlink="http://www.w3.org/1999/xlink" content-type="institution" xlink:title="Museum of Tropical Queensland" id="ABBRID0E2YAE" xlink:type="simple">MTQ</abbrev> W33694). 5 ♀ (3.2–5.0 mm), 1 juv. (1.5 mm), Sykes Reef west, <named-content xmlns:xlink="http://www.w3.org/1999/xlink" content-type="dwc:verbatimCoordinates" xlink:type="simple"><named-content content-type="geo-json" specific-use="{&#34;type&#34;:&#34;Point&#34;,&#34;coordinates&#34;:[152.049300,-23.431600]}" id="NCID0EDZAE" xlink:type="simple">23.4316°S, 152.0493°E</named-content></named-content>, 14 November 2010, reef slope, 27 m, <abbrev xmlns:xlink="http://www.w3.org/1999/xlink" content-type="institution" xlink:title="Census of Coral Reef Ecosystems" id="ABBRID0EIZAE" xlink:type="simple">CReefs</abbrev> stn. HI10-009F, coll. J. Reimer (<abbrev xmlns:xlink="http://www.w3.org/1999/xlink" content-type="institution" xlink:title="Museum of Tropical Queensland" id="ABBRID0ENZAE" xlink:type="simple">MTQ</abbrev> W33695). 20 ♂ and ♀, same data as holotype, coll. C. Buxton, stn. HI10-002B (<abbrev xmlns:xlink="http://www.w3.org/1999/xlink" content-type="institution" xlink:title="Museum of Tropical Queensland" id="ABBRID0ESZAE" xlink:type="simple">MTQ</abbrev> W33673, W33644) and HI10-002C (<abbrev xmlns:xlink="http://www.w3.org/1999/xlink" content-type="institution" xlink:title="Museum of Tropical Queensland" id="ABBRID0EXZAE" xlink:type="simple">MTQ</abbrev> W33636, W33642). ♀ (3.5 mm), Lamont Reef, <named-content xmlns:xlink="http://www.w3.org/1999/xlink" content-type="dwc:verbatimCoordinates" xlink:type="simple"><named-content content-type="geo-json" specific-use="{&#34;type&#34;:&#34;Point&#34;,&#34;coordinates&#34;:[152.065500,-23.593200]}" id="NCID0E6ZAE" xlink:type="simple">23.5932°S, 152.0655°E</named-content></named-content>, 16 November 2010, reef slope, dead <italic><tp:taxon-name><tp:taxon-name-part taxon-name-part-type="genus" reg="Acropora">Acropora</tp:taxon-name-part></tp:taxon-name></italic>, 9 m, <abbrev xmlns:xlink="http://www.w3.org/1999/xlink" content-type="institution" xlink:title="Census of Coral Reef Ecosystems" id="ABBRID0EL1AE" xlink:type="simple">CReefs</abbrev> stn. HI10-019B/1, coll. M. Blazewicz (<abbrev xmlns:xlink="http://www.w3.org/1999/xlink" content-type="institution" xlink:title="Museum of Tropical Queensland" id="ABBRID0EQ1AE" xlink:type="simple">MTQ</abbrev> W33753). 5 ♂ (3.8–5.8 mm), Heron Island, southern side ‘Twin Peaks’, <named-content xmlns:xlink="http://www.w3.org/1999/xlink" content-type="dwc:verbatimCoordinates" xlink:type="simple"><named-content content-type="geo-json" specific-use="{&#34;type&#34;:&#34;Point&#34;,&#34;coordinates&#34;:[151.959883,-23.472617]}" id="NCID0EY1AE" xlink:type="simple">23°28.357'S, 151°57.593'E</named-content></named-content>, 28 November 2009, small rubble, 13–17 m <abbrev xmlns:xlink="http://www.w3.org/1999/xlink" content-type="institution" xlink:title="Census of Coral Reef Ecosystems" id="ABBRID0E41AE" xlink:type="simple">CReefs</abbrev> stn. HI09-125F, coll. N.L. Bruce &amp; K. Schnabel. (<abbrev xmlns:xlink="http://www.w3.org/1999/xlink" content-type="institution" xlink:title="Museum of Tropical Queensland" id="ABBRID0EC2AE" xlink:type="simple">MTQ</abbrev> W52904). ♀ (5.8 mm), Heron Island <named-content xmlns:xlink="http://www.w3.org/1999/xlink" content-type="dwc:verbatimCoordinates" xlink:type="simple"><named-content content-type="geo-json" specific-use="{&#34;type&#34;:&#34;Point&#34;,&#34;coordinates&#34;:[152.033750,-23.432380]}" id="NCID0EK2AE" xlink:type="simple">23.43238°S, 152.03375°E</named-content></named-content>, 14 November 2009, <abbrev xmlns:xlink="http://www.w3.org/1999/xlink" content-type="institution" xlink:title="Census of Coral Reef Ecosystems" id="ABBRID0EP2AE" xlink:type="simple">CReefs</abbrev> stn. 018, no other data (<abbrev xmlns:xlink="http://www.w3.org/1999/xlink" content-type="institution" xlink:title="Museum of Tropical Queensland" id="ABBRID0EU2AE" xlink:type="simple">MTQ</abbrev> W52905). ♂ (3.5 mm), 2 ♀ (2.8, 5.1 mm), Lamont Reef, southern side, <named-content xmlns:xlink="http://www.w3.org/1999/xlink" content-type="dwc:verbatimCoordinates" xlink:type="simple"><named-content content-type="geo-json" specific-use="{&#34;type&#34;:&#34;Point&#34;,&#34;coordinates&#34;:[152.052533,-23.602083]}" id="NCID0E32AE" xlink:type="simple">23°36.125'S, 152°03.152'E</named-content></named-content>, 19 November 2009, coarse sand and small rubble, 9.7 m, <abbrev xmlns:xlink="http://www.w3.org/1999/xlink" content-type="institution" xlink:title="Census of Coral Reef Ecosystems" id="ABBRID0EB3AE" xlink:type="simple">CReefs</abbrev> stn. HI09-058D, coll. K. Schnabel &amp; N.L. Bruce. (<abbrev xmlns:xlink="http://www.w3.org/1999/xlink" content-type="institution" xlink:title="Museum of Tropical Queensland" id="ABBRID0EG3AE" xlink:type="simple">MTQ</abbrev> exW31591). <abbrev xmlns:xlink="http://www.w3.org/1999/xlink" content-type="institution" xlink:title="Museum of Tropical Queensland" id="ABBRID0EL3AE" xlink:type="simple">MTQ</abbrev> W52906). 8 ♂ and ♀, Harry’s Canyons, Heron Reef, <named-content xmlns:xlink="http://www.w3.org/1999/xlink" content-type="dwc:verbatimCoordinates" xlink:type="simple"><named-content content-type="geo-json" specific-use="{&#34;type&#34;:&#34;Point&#34;,&#34;coordinates&#34;:[151.963917,-23.473150]}" id="NCID0ET3AE" xlink:type="simple">23°28.389'S, 151°57.835'E</named-content></named-content>, 18 November 2009, reef slope, small rubble and coarse sand, 6 m, <abbrev xmlns:xlink="http://www.w3.org/1999/xlink" content-type="institution" xlink:title="Census of Coral Reef Ecosystems" id="ABBRID0EY3AE" xlink:type="simple">CReefs</abbrev> stn HI09-045D, coll. N.L. Bruce &amp; K. Schnabel (<abbrev xmlns:xlink="http://www.w3.org/1999/xlink" content-type="institution" xlink:title="Museum of Tropical Queensland" id="ABBRID0E43AE" xlink:type="simple">MTQ</abbrev> W52907). 2 ♂, 2 ♀, 2 imm., Sykes Reef, <named-content xmlns:xlink="http://www.w3.org/1999/xlink" content-type="dwc:verbatimCoordinates" xlink:type="simple"><named-content content-type="geo-json" specific-use="{&#34;type&#34;:&#34;Point&#34;,&#34;coordinates&#34;:[152.048733,-23.432150]}" id="NCID0EF4AE" xlink:type="simple">23°25.929'S, 152°02.924'E</named-content></named-content>, 18 November 2009, 26 m, coll. S. Smith &amp; A. Anderson (<abbrev xmlns:xlink="http://www.w3.org/1999/xlink" content-type="institution" xlink:title="Museum of Tropical Queensland" id="ABBRID0EK4AE" xlink:type="simple">MTQ</abbrev> W52908).</p></tp:treatment-sec><tp:treatment-sec sec-type="Non-type" id="SECID0EP4AE"><title>Non-type.</title><p>All Heron Island: north-eastern side, 20 November 2009, small rubble and sand at base of large bommies 7 m, <abbrev xmlns:xlink="http://www.w3.org/1999/xlink" content-type="institution" xlink:title="Census of Coral Reef Ecosystems" id="ABBRID0EV4AE" xlink:type="simple">CReefs</abbrev> stn HI09-064D (<abbrev xmlns:xlink="http://www.w3.org/1999/xlink" content-type="institution" xlink:title="Museum of Tropical Queensland" id="ABBRID0E14AE" xlink:type="simple">MTQ</abbrev> W31595). “The Patches” (=Mystery Bommie), 28 November 2009, rubble, mid-channel, 18 m, <abbrev xmlns:xlink="http://www.w3.org/1999/xlink" content-type="institution" xlink:title="Census of Coral Reef Ecosystems" id="ABBRID0E64AE" xlink:type="simple">CReefs</abbrev> stn HI09-123C (<abbrev xmlns:xlink="http://www.w3.org/1999/xlink" content-type="institution" xlink:title="Museum of Tropical Queensland" id="ABBRID0EE5AE" xlink:type="simple">MTQ</abbrev> W31604). “Harrys Bommie”, 13 November 2010, dead coral on sandy bottom, <abbrev xmlns:xlink="http://www.w3.org/1999/xlink" content-type="institution" xlink:title="Census of Coral Reef Ecosystems" id="ABBRID0EJ5AE" xlink:type="simple">CReefs</abbrev> stn HI10-002B, 10 m (<abbrev xmlns:xlink="http://www.w3.org/1999/xlink" content-type="institution" xlink:title="Museum of Tropical Queensland" id="ABBRID0EO5AE" xlink:type="simple">MTQ</abbrev> W33669).</p></tp:treatment-sec><tp:treatment-sec sec-type="etymology" id="SECID0ET5AE"><title>Etymology.</title><p>From combining the Latin words ‘<italic>serrula</italic>’ (serrated) and the ending of ‘<italic>marginatus</italic>’, alluding to the serrated body margins of this species.</p></tp:treatment-sec><tp:treatment-sec sec-type="diagnosis" id="SECID0E45AE"><title>Diagnosis</title><p>
              <bold>(male).</bold> Body (Fig. <xref ref-type="fig" rid="F1">1A</xref>) lateral margins with serrations. Pereonite 4 smallest. Pseudorostrum (Fig. <xref ref-type="fig" rid="F1">1C</xref>) wider than long, trapezoid-shape. Antennula (Fig. <xref ref-type="fig" rid="F1">1A, C</xref>) longer than cephalon, with ten flagellar articles. Antenna (Fig. <xref ref-type="fig" rid="F1">1A</xref>) longer than whole body length, with numerous flagellar articles. Maxilliped (Fig. <xref ref-type="fig" rid="F2">2D</xref>) endite distal margin with five fan setae. Pereopod 1 (Fig. <xref ref-type="fig" rid="F3">3A</xref>) superior carpal process distinctly long, bladelike. Uropods (Fig. <xref ref-type="fig" rid="F1">1A, H</xref>) well-developed, biramous, shorter than pleotelson; exopod shorter than endopod. Pleotelson (Fig. <xref ref-type="fig" rid="F4">4H</xref>) lateral margins with distinct notch.</p><fig id="F1" position="float" orientation="portrait"><label>Figure 1</label><caption><p>
                  <italic><tp:taxon-name><tp:taxon-name-part taxon-name-part-type="genus" reg="Tenupedunculus">Tenupedunculus</tp:taxon-name-part> <tp:taxon-name-part taxon-name-part-type="species" reg="serrulatus">serrulatus</tp:taxon-name-part></tp:taxon-name></italic> sp. n., male holotype. <bold>A</bold> body, dorsal view <bold>B</bold> body, lateral view, sternal keel <bold>C</bold> cephalon, dorsal view <bold>D</bold> antennula <bold>E</bold> antenna <bold>F</bold> enlargement of peduncular articles 1–4 of antenna <bold>G</bold> enlargement of antennal flagellum articles <bold>H</bold> uropod. Scale bars: 1 mm (<bold>A, B</bold>), 0.5 mm (<bold>C</bold>), 0.2 mm (<bold>D, F, G, H</bold>), 0.4 mm (<bold>E</bold>).</p></caption><graphic xmlns:xlink="http://www.w3.org/1999/xlink" xlink:href="zookeys-733-001-g001.jpg" position="float" orientation="portrait" xlink:type="simple" id="oo_181536.jpg"/></fig></tp:treatment-sec><tp:treatment-sec sec-type="description" id="SECID0EWBAG"><title>Description</title><p>
              <bold>(male).</bold> <italic>Body</italic> (Fig. <xref ref-type="fig" rid="F1">1A</xref>) length 3.3 times maximum width. <italic>Cephalon</italic> (Fig. <xref ref-type="fig" rid="F1">1C</xref>) length 0.5 times width, 1.6 times pereonite 1 length; lateral margins straight or very weakly convex, serrate, with two setae; antennal spines rounded; lateral spines moderate, acute and serrate, longer than antennal spines; space between lateral and antennal spines evenly rounded. <italic>Eyes</italic> (Fig. <xref ref-type="fig" rid="F1">1C</xref>) with seven ommatidia, pale brown, arranged in circle. <italic>Pereonites 1–7</italic> (Fig. <xref ref-type="fig" rid="F1">1A</xref>) lateral margin serrate, with one seta. <italic>Sternal keel</italic> (Fig. <xref ref-type="fig" rid="F1">1B</xref>) present both in males and females as anteriorly directed spines on posteriorly directed spine on pereonites 6. <italic>Pereonite 1</italic> length 0.3 times width, 0.9 times pereonite 2 length, width 1.1 times cephalon width. <italic>Pleotelson</italic> (Figs <xref ref-type="fig" rid="F1">1A</xref>, <xref ref-type="fig" rid="F4">4H</xref>) length 0.9 times width; lateral margin serrate, with distinct notch.</p><p>
              <italic>Antennula</italic> (Fig. <xref ref-type="fig" rid="F1">1A, D</xref>) length 1.5 times cephalon length; article 1 length 1.6 times width, mesial margin with four short penicillate setae, distolateral margin with one large penicillate seta; article 2 length 1.8 times width, distomesial margin with one cluster of setae, including two penicillate seta, distolateral margin with one large penicillate seta and one short seta; article 3 length 2.9 times width, distomesial margin with one cluster of setae; article 4 length 0.3 times width, distomesial margin with one penicillate seta; flagellum with ten articles, one aesthetasc per article on distal nine articles.</p><p>
              <italic>Antenna</italic> (Fig. <xref ref-type="fig" rid="F1">1A, E, F, G</xref>) length approximately 1.5 times body length; peduncle article 1 length 0.8 times width, distolateral margin with one cluster of setae; article 2 length 0.6 times width, distal margin with two setae; article 3 length 1.1 times width, distomesial margin with two clusters of setae, mesial margin with one long seta and one short seta, lateral margin with five setae surrounding squama; article 4 length 0.7 times width, distomesial margin with three setae; article 5 length 6.8 times width; article 6 length 7.9 times width; each flagellum article with a cluster of four distally projecting setae, the cluster position serially repeating every four articles.</p><p>
              <italic>Mandible</italic> (Fig. <xref ref-type="fig" rid="F2">2A</xref>) left spine row with eleven spines, right spine row with six spines; palp article 1 length 2.5 times width, distolateral margin with one long seta, and two short setae; palp article 2 length 2.9 times width, with row of seven short serrate setae; article 3 length 2.6 times width. Maxillula (Fig. <xref ref-type="fig" rid="F2">2B</xref>) lateral lobe apex with 14 serrate <abbrev xmlns:xlink="http://www.w3.org/1999/xlink" xlink:title="robust seta" id="ABBRID0EEEAG" xlink:type="simple">RS</abbrev>; mesial <!--PageBreak--><!--PageBreak--><!--PageBreak-->lobe apex with two large plumose setae, distomesial margin with one setulate <abbrev xmlns:xlink="http://www.w3.org/1999/xlink" xlink:title="robust seta" id="ABBRID0EMEAG" xlink:type="simple">RS</abbrev>, one large plumose seta. Maxilla (Fig. <xref ref-type="fig" rid="F2">2C</xref>) mesial lobe mesial margin with eight large plumose setae, apex with three large setulate setae, two setae with spatulate tips; middle lobe apex with four large setulate setae; lateral lobe apex with four large setulate setae. Maxilliped (Fig. <xref ref-type="fig" rid="F2">2D</xref>) basis length 2.2 times maximum width, width 1.1 times endite width; endite distal margin with five fan setae, distomesial margin with six serrate setae, distomesial corner with two triangular <abbrev xmlns:xlink="http://www.w3.org/1999/xlink" xlink:title="robust seta" id="ABBRID0EYEAG" xlink:type="simple">RS</abbrev>; epipod length 3.2 times width, width 1.2 times basis width, apex acute, distomesial margin with eight regularly spaced setae, lateral margin sinuate.</p><fig id="F2" position="float" orientation="portrait"><label>Figure 2</label><caption><p>
                  <italic><tp:taxon-name><tp:taxon-name-part taxon-name-part-type="genus" reg="Tenupedunculus">Tenupedunculus</tp:taxon-name-part> <tp:taxon-name-part taxon-name-part-type="species" reg="serrulatus">serrulatus</tp:taxon-name-part></tp:taxon-name></italic> sp. n., male holotype. <bold>A</bold> mandible with palp <bold>B</bold> maxillula, with details of mesial and lateral lobes <bold>C</bold> maxilla <bold>D</bold> maxilliped, with enlargement of endite. Scale bar: 0.1 mm.</p></caption><graphic xmlns:xlink="http://www.w3.org/1999/xlink" xlink:href="zookeys-733-001-g002.jpg" position="float" orientation="portrait" xlink:type="simple" id="oo_181537.jpg"/></fig><p>
              <italic>Pereopod 1</italic> (Fig. <xref ref-type="fig" rid="F3">3A</xref>) basis length 3.7 times width; superior margin with three long setae alternate with three short; submarginal row of short setae.</p><fig id="F3" position="float" orientation="portrait"><label>Figure 3</label><caption><p>
                  <italic><tp:taxon-name><tp:taxon-name-part taxon-name-part-type="genus" reg="Tenupedunculus">Tenupedunculus</tp:taxon-name-part> <tp:taxon-name-part taxon-name-part-type="species" reg="serrulatus">serrulatus</tp:taxon-name-part></tp:taxon-name></italic> sp. n., <bold>A–D</bold> male holotype <bold>E, F</bold> female paratype. <bold>A</bold> pereopod 1 <bold>B</bold> enlargement of pereopod 1 palm and dactylus <bold>C</bold> pereopod 2 <bold>D</bold> pereopod 7 <bold>E</bold> pereopod 1 <bold>F</bold> enlargement of pereopod 1 palm and dactylus. Scale bars: 0.2 mm (<bold>A, C, D, E</bold>), 0.1 mm (<bold>B, F</bold>).</p></caption><graphic xmlns:xlink="http://www.w3.org/1999/xlink" xlink:href="zookeys-733-001-g003.jpg" position="float" orientation="portrait" xlink:type="simple" id="oo_181539.jpg"/></fig><p>
              <italic>Pereopod 1</italic> ischium length 1.6 times width; inferior margin with one short seta; superodistal margin produced, with eight long setae, apex acute.</p><p>
              <italic>Pereopod 1</italic> merus angular; merus length 1.1 times width, 0.8 times carpus length, 0.8 times ischium length; inferior margin with one short seta, two long setae; inferior submargin with a dense patch of long setae; distal margin with no setae; superodistal margin produced, apex acute, densely setose with long setae and two short setae.</p><p>
              <italic>Pereopod 1</italic> carpus triangular; length 1.5 times width, 1.1 times ischium length; distal margin convex, with two short setae; inferior margin clearly defined, and densely setose along distal two-thirds only; inferior submargin with a dense patch of short setae. Superior carpal process long, bladelike; length 3.3 times width, 1.7 times carpal width; extending distally approximately half length of propodus; apex acute, densely setose; inferior margin smooth, straight, densely setose along distal two-thirds only, with several rows of setae; superior margin slightly convex, setose along full length.</p><p>
              <italic>Pereopod 1</italic> propodus robust superiorly with inferior side of article flattened; length 1.5 times maximum width, 3.6 times proximal width, 2.2 times ischium length; inferior margin clearly defined, long, 0.7 times propodus length, 0.6 times superior margin length, densely covered with rows of long and serrate setae and with submarginal row of short setae; superior margin setose, setae regularly spaced. Propodal palm (Fig. <xref ref-type="fig" rid="F3">3B</xref>) width 0.6 times maximum propodus width, slightly oblique; toothed lobe with four teeth, largest tooth length 3.0 times smallest tooth length; short setae inserting between teeth, cluster of setae at articulation and long setae on mesial surface.</p><p>
              <italic>Pereopod 1</italic> dactylus robust; length 4.8 times width, 1.4 times propodal palm width, 0.9 times propodus distal width (not including process), 0.6 times propodus length; superior margin distal third setose, with regularly spaced setae; distal margin setae regularly spaced along entire length; and more sparsely distributed long setae; mesial surface sparsely setose.</p><p>
              <italic>Pereopod 2</italic> (Fig. <xref ref-type="fig" rid="F3">3C</xref>) basis superior margin with three penicillate setae; ischium superior margin with one large seta; merus superodistal margin produced with one large <abbrev xmlns:xlink="http://www.w3.org/1999/xlink" xlink:title="robust seta" id="ABBRID0EQIAG" xlink:type="simple">RS</abbrev> at apex; carpus superodistal margin with cluster of setae, including one penicillate seta, inferior margin with four flagellated <abbrev xmlns:xlink="http://www.w3.org/1999/xlink" xlink:title="robust seta" id="ABBRID0EUIAG" xlink:type="simple">RS</abbrev> (most distal paired with one <abbrev xmlns:xlink="http://www.w3.org/1999/xlink" xlink:title="robust seta" id="ABBRID0EYIAG" xlink:type="simple">RS</abbrev>); propodus superodistal margin with cluster of setae, including one penicillate seta, inferior margin with four flagellated <abbrev xmlns:xlink="http://www.w3.org/1999/xlink" xlink:title="robust seta" id="ABBRID0E3IAG" xlink:type="simple">RS</abbrev>, inferodistal margin with one flagellated <abbrev xmlns:xlink="http://www.w3.org/1999/xlink" xlink:title="robust seta" id="ABBRID0EAJAG" xlink:type="simple">RS</abbrev>.</p><!--PageBreak--><!--PageBreak--><p>
              <italic>Pereopod 7</italic> (Fig. <xref ref-type="fig" rid="F3">3D</xref>) basis superior margin with two penicillate setae; inferior margin without stiff setae; carpus inferior margin with two flagellated <abbrev xmlns:xlink="http://www.w3.org/1999/xlink" xlink:title="robust seta" id="ABBRID0EOJAG" xlink:type="simple">RS</abbrev>; propodus inferior margin with five flagellated <abbrev xmlns:xlink="http://www.w3.org/1999/xlink" xlink:title="robust seta" id="ABBRID0ESJAG" xlink:type="simple">RS</abbrev>, inferodistal margin with one flagellated <abbrev xmlns:xlink="http://www.w3.org/1999/xlink" xlink:title="robust seta" id="ABBRID0EWJAG" xlink:type="simple">RS</abbrev>.</p><p>
              <italic>Pleopod 1</italic> (Fig. <xref ref-type="fig" rid="F4">4A</xref>) protopod length 0.7 times width, distal margin with pair of robust setae, surface setae absent; rami lateral margins with regularly spaced setae along distal two-thirds of margin, inferior surface without setae. <italic>Pleopod 2</italic> (Fig. <xref ref-type="fig" rid="F4">4B</xref>) protopod length 2.6 times medial width, basal lobe width 1.8 times medial width, distal lobe distinctly shorter than exopod, distal lobe blunt; endopod length 0.6 times protopod length, without setae; <italic>appendix masculina</italic> (Fig. <xref ref-type="fig" rid="F4">4C</xref>) length 1.6 times endopod length, 0.9 times protopod length, widest distally; lateral margin without distal groove; mesial margin without setae; apex convex, depression fringed with scale setae; lateral margin without setae. <italic>Pleopod 3</italic> (Fig. <xref ref-type="fig" rid="F4">4D</xref>) endopod apex with five plumose setae. <italic>Pleopod 4</italic> (Fig. <xref ref-type="fig" rid="F4">4E</xref>) exopod apex with nine plumose setae. <italic>Pleopod 5</italic> (Fig. <xref ref-type="fig" rid="F4">4F</xref>) apex with five plumose setae.</p><fig id="F4" position="float" orientation="portrait"><label>Figure 4</label><caption><p>
                  <italic><tp:taxon-name><tp:taxon-name-part taxon-name-part-type="genus" reg="Tenupedunculus">Tenupedunculus</tp:taxon-name-part> <tp:taxon-name-part taxon-name-part-type="species" reg="serrulatus">serrulatus</tp:taxon-name-part></tp:taxon-name></italic> sp. n., <bold>A–F, H</bold> male holotype <bold>G</bold> female paratype. <bold>A</bold> pleopod 1 <bold>B</bold> pleopod 2 <bold>C</bold> enlargement of appendix masculina apex <bold>D</bold> pleopod 3 <bold>E</bold> pleopod 4 <bold>F</bold> pleopod 5 <bold>G</bold> pleopod 2 <bold>H</bold> pleotelson, dorsal view. Scale bars: 0.1 mm (<bold>A, G</bold>), 0.05 mm (<bold>B, C</bold>), 0.2 mm (<bold>D–F</bold>), 0.5 mm (<bold>H</bold>).</p></caption><graphic xmlns:xlink="http://www.w3.org/1999/xlink" xlink:href="zookeys-733-001-g004.jpg" position="float" orientation="portrait" xlink:type="simple" id="oo_181540.jpg"/></fig><p>
              <italic>Uropod</italic> (Fig. <xref ref-type="fig" rid="F1">1A, H</xref>) length 0.2 times body length, 0.7 times pleotelson length; protopod length 2.4 times width; endopod length 1.1 times protopod length, distal and sub-distal margins with three penicillate setae, distal tip with cluster of elongate setae with maximum length 1.5 times endopod length; exopod length 0.8 times protopod length, 0.7 times endopod length, distal tip with cluster of elongate setae with maximum length 0.9 times exopod length.</p></tp:treatment-sec><tp:treatment-sec sec-type="description" id="SECID0E3MAG"><title>Description</title><p>
              <bold>(female).</bold> <italic>Pereopod 1</italic> (Fig. <xref ref-type="fig" rid="F3">3E</xref>) basis length 3.2 times width, superior margin with 12 short setae, inferior margin with six short setae. Ischium superodistal margin produced, apex acute. Merus superodistal margin produced; process apex acute. Propodus length 1.4 times distal (maximum) width, 2.8 times proximal width, 1.6 times ischium length; inferior margin length 0.7 times propodus length, densely setose, with a row of setulate setae and a row of simple setae, setae restricted to distal three-quarters of margin; propodal palm (Fig. <xref ref-type="fig" rid="F3">3F</xref>) width 0.8 times distal propodus width; straight, slightly oblique, with five teeth, inferior end with single robust flagellated seta, and single robust serrate seta adjacent to first tooth, articulation with 14 long setae. Dactylus length 5.6 times width, 1.3 times palm width, inferior margin with 17 regularly spaced robust flagellated setae, with irregularly distributed long setae.</p><p>
              <italic>Pleopod 2</italic> (Fig. <xref ref-type="fig" rid="F4">4G</xref>) length 1.5 times maximum width; lateral margins with 2–5 setae; not parallel, narrowing posteriorly; posterolateral margins concave, apex slightly notched, asymmetric, with two setae; inferior surface without setae.</p></tp:treatment-sec><tp:treatment-sec sec-type="description" id="SECID0EWNAG"><title>Size.</title><p>Males 2.6–5.1 mm (mean 3.9 mm, <italic>n</italic> = 6); females 2.3–5.8 mm (mean 3.8 mm, <italic>n</italic> = 24).</p></tp:treatment-sec><tp:treatment-sec sec-type="remarks" id="SECID0EAOAG"><title>Remarks.</title><p>
              <italic><tp:taxon-name><tp:taxon-name-part taxon-name-part-type="genus" reg="Tenupedunculus">Tenupedunculus</tp:taxon-name-part> <tp:taxon-name-part taxon-name-part-type="species" reg="serrulatus">serrulatus</tp:taxon-name-part></tp:taxon-name></italic> sp. n. is distinguished from other species of <italic><tp:taxon-name><tp:taxon-name-part taxon-name-part-type="genus" reg="Tenupedunculus">Tenupedunculus</tp:taxon-name-part></tp:taxon-name></italic> by the following unique combination characters: merus superodistal margin with strongly produced distally rounded process, more than 3.0 times as long as wide; male pleopod 2 appendix masculina bluntly rounded apically, without apical setae; and the lateral margins of the body (from cephalon to pleotelson) are serrated.</p><p>
              <italic><tp:taxon-name><tp:taxon-name-part taxon-name-part-type="genus" reg="Tenupedunculus">Tenupedunculus</tp:taxon-name-part> <tp:taxon-name-part taxon-name-part-type="species" reg="serrulatus">serrulatus</tp:taxon-name-part></tp:taxon-name></italic> is most similar to the deep-water species <italic><tp:taxon-name><tp:taxon-name-part taxon-name-part-type="genus" reg="Tenupedunculus">T.</tp:taxon-name-part> <tp:taxon-name-part taxon-name-part-type="species" reg="pulchrum">pulchrum</tp:taxon-name-part></tp:taxon-name></italic> (Schultz, 1982) with regard to general external appearance, but is distinguished by the <!--PageBreak--><!--PageBreak-->following: small body size (&lt; 6 mm vs. 9 mm for the holotype of <italic><tp:taxon-name><tp:taxon-name-part taxon-name-part-type="genus" reg="Tenupedunculus">T.</tp:taxon-name-part> <tp:taxon-name-part taxon-name-part-type="species" reg="pulchrum">pulchrum</tp:taxon-name-part></tp:taxon-name></italic>), serrations on lateral margin of the whole body (vs. smooth); the very strongly produced process on pereopod 1 carpus superodistal margin, approximately 2.5 times as long as width of carpus proximal margin (vs. weak process, approximately 0.6 times as long as width of carpus proximal margin); and appendix masculina without any acute part (vs. with small acute part). <italic><tp:taxon-name><tp:taxon-name-part taxon-name-part-type="genus" reg="Tenupedunculus">Tenupedunculus</tp:taxon-name-part> <tp:taxon-name-part taxon-name-part-type="species" reg="serrulatus">serrulatus</tp:taxon-name-part></tp:taxon-name></italic> is the only shallow-water tropical species in the genus.</p></tp:treatment-sec><tp:treatment-sec sec-type="distribution" id="SECID0EJQAG"><title>Distribution.</title><p>Heron Island and reefs of the Capricorn Group, southern Great Barrier Reef, Australia; at depths of 6–27 m.</p></tp:treatment-sec></tp:taxon-treatment>
