# Supplementary material for: The first records of Stenobermuda Schultz, 1982 and Tenupedunculus Schultz, 1979 from Australia, with description of two new species from the Great Barrier Reef (Isopoda, Asellota, Stenetriidae)
Source: Zookeys. 2018 Jan 26;(733):1–24. doi: 10.3897/zookeys.733.20474 (PMC5799739; doi:10.3897/zookeys.733.20474)
Supplement: XML Treatment for Stenobermuda [file zookeys.733.20474-treatment3.xml]

<!DOCTYPE tp:taxon-treatment
  PUBLIC "-//TaxonX//DTD Taxonomic Treatment Publishing DTD v0 20100105//EN" "tax-treatment-NSO.dtd">
<tp:taxon-treatment xmlns:tp="http://www.plazi.org/taxpub"><tp:treatment-meta><kwd-group><label>Taxon classification</label><kwd><named-content xmlns:xlink="http://www.w3.org/1999/xlink" content-type="kingdom">Animalia</named-content></kwd><kwd><named-content xmlns:xlink="http://www.w3.org/1999/xlink" content-type="order">Isopoda</named-content></kwd><kwd><named-content xmlns:xlink="http://www.w3.org/1999/xlink" content-type="family">Stenetriidae</named-content></kwd></kwd-group><mixed-citation publication-type="journal"><person-group><name><surname>Song</surname><given-names>Ji-Hun</given-names></name><name><surname>Bruce</surname><given-names>Niel L.</given-names></name><name><surname>Min</surname><given-names>Gi-Sik</given-names></name></person-group><article-title>The first records of <italic><tp:taxon-name><tp:taxon-name-part taxon-name-part-type="genus" reg="Stenobermuda">Stenobermuda</tp:taxon-name-part></tp:taxon-name></italic> Schultz, 1982 and <italic><tp:taxon-name><tp:taxon-name-part taxon-name-part-type="genus" reg="Tenupedunculus">Tenupedunculus</tp:taxon-name-part></tp:taxon-name></italic> Schultz, 1979 from Australia, with description of two new species from the Great Barrier Reef (<tp:taxon-name><tp:taxon-name-part taxon-name-part-type="order">Isopoda</tp:taxon-name-part></tp:taxon-name>, <tp:taxon-name><tp:taxon-name-part taxon-name-part-type="suborder">Asellota</tp:taxon-name-part></tp:taxon-name>, <tp:taxon-name><tp:taxon-name-part taxon-name-part-type="family">Stenetriidae</tp:taxon-name-part></tp:taxon-name>)</article-title><source>Zookeys</source><day>26</day><month>1</month><year>2018</year><volume>2018</volume><issue>733</issue><fpage>1</fpage><lpage>24</lpage><pub-id pub-id-type="doi">10.3897/zookeys.733.20474</pub-id></mixed-citation></tp:treatment-meta><tp:nomenclature><label>Genus</label><tp:taxon-name>
              <tp:taxon-name-part taxon-name-part-type="genus" reg="Stenobermuda">Stenobermuda</tp:taxon-name-part>
            </tp:taxon-name><tp:taxon-authority>Schultz, 1979</tp:taxon-authority><tp:nomenclature-citation-list><tp:nomenclature-citation><tp:taxon-name>
                  <tp:taxon-name-part taxon-name-part-type="genus" reg="Stenobermuda">Stenobermuda</tp:taxon-name-part>
                </tp:taxon-name><comment>Schultz, 1979: 905.– <xref ref-type="bibr" rid="B15">Kensley and Schotte 1989</xref>: 106.– <xref ref-type="bibr" rid="B26">Serov and Wilson 1995</xref>: 77.– <xref ref-type="bibr" rid="B16">Kensley and Schotte 2002</xref>: 1456.</comment></tp:nomenclature-citation><tp:nomenclature-citation><tp:taxon-name>
                  <tp:taxon-name-part taxon-name-part-type="genus" reg="Stenetrigus">Stenetrigus</tp:taxon-name-part>
                </tp:taxon-name><comment>Schultz, 1982: 58.</comment></tp:nomenclature-citation></tp:nomenclature-citation-list></tp:nomenclature><tp:treatment-sec sec-type="type species" id="SECID0EOSAG"><title>Type species.</title><p>
              <italic><tp:taxon-name><tp:taxon-name-part taxon-name-part-type="genus" reg="Stenobermuda">Stenobermuda</tp:taxon-name-part> <tp:taxon-name-part taxon-name-part-type="species" reg="acutirostrata">acutirostrata</tp:taxon-name-part></tp:taxon-name></italic> Schultz, 1979; by original designation and monotypy.</p></tp:treatment-sec><tp:treatment-sec sec-type="Species included" id="SECID0E6SAG"><title>Species included.</title><p>
              <italic><tp:taxon-name><tp:taxon-name-part taxon-name-part-type="genus" reg="Stenobermuda">Stenobermuda</tp:taxon-name-part> <tp:taxon-name-part taxon-name-part-type="species" reg="acutirostrata">acutirostrata</tp:taxon-name-part></tp:taxon-name></italic> Schultz, 1979, Bermuda (type species); <italic><tp:taxon-name><tp:taxon-name-part taxon-name-part-type="genus" reg="Stenobermuda">S.</tp:taxon-name-part> <tp:taxon-name-part taxon-name-part-type="species" reg="brucei">brucei</tp:taxon-name-part></tp:taxon-name></italic> Kensley &amp; Schotte, 2002, Zanzibar, Tanzania; <italic><tp:taxon-name><tp:taxon-name-part taxon-name-part-type="genus" reg="Stenobermuda">S.</tp:taxon-name-part> <tp:taxon-name-part taxon-name-part-type="species" reg="iliffei">iliffei</tp:taxon-name-part></tp:taxon-name></italic> Kensley, 1994, Bermuda; <italic><tp:taxon-name><tp:taxon-name-part taxon-name-part-type="genus" reg="Stenobermuda">S.</tp:taxon-name-part> <tp:taxon-name-part taxon-name-part-type="species" reg="mergens">mergens</tp:taxon-name-part></tp:taxon-name></italic> Botosaneanu &amp; Iliffe, 1999, Bahamas; <italic><tp:taxon-name><tp:taxon-name-part taxon-name-part-type="genus" reg="Stenobermuda">S.</tp:taxon-name-part> <tp:taxon-name-part taxon-name-part-type="species" reg="syzygus">syzygus</tp:taxon-name-part></tp:taxon-name></italic> (Barnard, 1940), South Africa.</p></tp:treatment-sec><tp:treatment-sec sec-type="remarks" id="SECID0E3UAG"><title>Remarks.</title><p>
              <italic><tp:taxon-name><tp:taxon-name-part taxon-name-part-type="genus" reg="Stenobermuda">Stenobermuda</tp:taxon-name-part></tp:taxon-name></italic> is a small genus with both marine and stygobiont species. Recent diagnoses do not require modification in light of other recent revisions, and the genus can be readily recognised by the prominent, narrow, and acute rostral process, small or absent eyes, and pereopod 1 articles without prominent processes or an expanded propodus. Sexual dimorphism is weak in the genus.</p><p>A diagnostic character of the genus <italic><tp:taxon-name><tp:taxon-name-part taxon-name-part-type="genus" reg="Stenobermuda">Stenobermuda</tp:taxon-name-part></tp:taxon-name></italic> Schultz, 1979 is the acute and distinct rostrum, but one species, <italic><tp:taxon-name><tp:taxon-name-part taxon-name-part-type="genus" reg="Stenobermuda">S.</tp:taxon-name-part> <tp:taxon-name-part taxon-name-part-type="species" reg="iliffei">iliffei</tp:taxon-name-part></tp:taxon-name></italic> Kensley, 1994 is described as having a rostrum but figured with a pseudorostrum. The presence or absence of a rostrum of <italic><tp:taxon-name><tp:taxon-name-part taxon-name-part-type="genus" reg="Stenobermuda">S.</tp:taxon-name-part> <tp:taxon-name-part taxon-name-part-type="species" reg="iliffei">iliffei</tp:taxon-name-part></tp:taxon-name></italic> therefore does need to be confirmed to assess its status within the genus. Other than the apparent difference is rostrum the species agrees entirely with <italic><tp:taxon-name><tp:taxon-name-part taxon-name-part-type="genus" reg="Stenobermuda">Stenobermuda</tp:taxon-name-part></tp:taxon-name></italic>.</p></tp:treatment-sec><tp:treatment-sec sec-type="key" id="SECID0EPWAG"><title>Key to the species of <italic><tp:taxon-name><tp:taxon-name-part taxon-name-part-type="genus" reg="Stenobermuda">Stenobermuda</tp:taxon-name-part></tp:taxon-name></italic></title><p>Cave species are indicated by brackets.</p><table-wrap content-type="key" position="anchor" orientation="portrait"><table id="TID0ENXAE" rules="all"><tbody><tr><td rowspan="1" colspan="1">1</td><td rowspan="1" colspan="1">Eyes (ommatidia) absent</td><td rowspan="1" colspan="1">[<bold><italic><tp:taxon-name><tp:taxon-name-part taxon-name-part-type="genus" reg="Stenobermuda">S.</tp:taxon-name-part> <tp:taxon-name-part taxon-name-part-type="species" reg="mergens">mergens</tp:taxon-name-part></tp:taxon-name></italic></bold>]</td></tr><tr><td rowspan="1" colspan="1">–</td><td rowspan="1" colspan="1">Eyes (ommatidia) present</td><td rowspan="1" colspan="1">
                      <bold>2</bold>
                    </td></tr><tr><td rowspan="1" colspan="1">2</td><td rowspan="1" colspan="1">Dorsal coxal plates absent</td><td rowspan="1" colspan="1">
                      <bold>3</bold>
                    </td></tr><tr><td rowspan="1" colspan="1">–</td><td rowspan="1" colspan="1">Dorsal coxal plates present</td><td rowspan="1" colspan="1">
                      <bold>4</bold>
                    </td></tr><!--PageBreak--><tr><td rowspan="1" colspan="1">3</td><td rowspan="1" colspan="1">Body length &lt; 3 mm; pereopod 1 propodus narrow, length 1.9 times maximum width</td><td rowspan="1" colspan="1">[<bold><italic><tp:taxon-name><tp:taxon-name-part taxon-name-part-type="genus" reg="Stenobermuda">S.</tp:taxon-name-part> <tp:taxon-name-part taxon-name-part-type="species" reg="iliffei">iliffei</tp:taxon-name-part></tp:taxon-name></italic></bold>]</td></tr><tr><td rowspan="1" colspan="1">–</td><td rowspan="1" colspan="1">Body length &gt; 6 mm; pereopod 1 propodus expanded, length 1.1 times maximum width</td><td rowspan="1" colspan="1">
                      <bold><italic><tp:taxon-name><tp:taxon-name-part taxon-name-part-type="genus" reg="Stenobermuda">S.</tp:taxon-name-part> <tp:taxon-name-part taxon-name-part-type="species" reg="syzygus">syzygus</tp:taxon-name-part></tp:taxon-name></italic></bold>
                    </td></tr><tr><td rowspan="1" colspan="1">4</td><td rowspan="1" colspan="1">Eyes with five ommatidia; dorsal coxal plates large</td><td rowspan="1" colspan="1">
                      <bold><italic><tp:taxon-name><tp:taxon-name-part taxon-name-part-type="genus" reg="Stenobermuda">S.</tp:taxon-name-part> <tp:taxon-name-part taxon-name-part-type="species" reg="acutirostrata">acutirostrata</tp:taxon-name-part></tp:taxon-name></italic></bold>
                    </td></tr><tr><td rowspan="1" colspan="1">–</td><td rowspan="1" colspan="1">Eyes with four ommatidia; dorsal coxal plates small</td><td rowspan="1" colspan="1">
                      <bold>5</bold>
                    </td></tr><tr><td rowspan="1" colspan="1">5</td><td rowspan="1" colspan="1">Pereopod 1 propodus expanded, length 1.1 times maximum width; rostrum proximal lateral margin straight</td><td rowspan="1" colspan="1">
                      <bold><italic><tp:taxon-name><tp:taxon-name-part taxon-name-part-type="genus" reg="Stenobermuda">S.</tp:taxon-name-part> <tp:taxon-name-part taxon-name-part-type="species" reg="brucei">brucei</tp:taxon-name-part></tp:taxon-name></italic></bold>
                    </td></tr><tr><td rowspan="1" colspan="1">–</td><td rowspan="1" colspan="1">Pereopod 1 propodus narrow, length 1.9 times maximum width; rostrum proximal lateral margin convex</td><td rowspan="1" colspan="1">
                      <bold><italic><tp:taxon-name><tp:taxon-name-part taxon-name-part-type="genus" reg="Stenobermuda">S.</tp:taxon-name-part> <tp:taxon-name-part taxon-name-part-type="species" reg="warooga">warooga</tp:taxon-name-part></tp:taxon-name></italic> sp. n.</bold>
                    </td></tr></tbody></table></table-wrap></tp:treatment-sec><ref-list><ref id="B15"><mixed-citation xmlns:xlink="http://www.w3.org/1999/xlink" xlink:type="simple">
          <person-group><name name-style="western"><surname>Kensley</surname><given-names>B</given-names></name><name name-style="western"><surname>Schotte</surname><given-names>M</given-names></name></person-group> (<year>1989</year>) <source>Guide to the Marine Isopod Crustaceans of the Caribbean.</source> <publisher-name>Smithsonian Institution Press</publisher-name>, <publisher-loc>Washington, D.C. &amp; London</publisher-loc>, <size units="page">308 pp</size>.</mixed-citation></ref><ref id="B26"><mixed-citation xmlns:xlink="http://www.w3.org/1999/xlink" xlink:type="simple">
          <person-group><name name-style="western"><surname>Serov</surname><given-names>PA</given-names></name><name name-style="western"><surname>Wilson</surname><given-names>GDF</given-names></name></person-group> (<year>1995</year>) <article-title>A review of the <tp:taxon-name><tp:taxon-name-part taxon-name-part-type="family">Stenetriidae</tp:taxon-name-part></tp:taxon-name> (<tp:taxon-name><tp:taxon-name-part taxon-name-part-type="subphylum">Crustacea</tp:taxon-name-part></tp:taxon-name>: <tp:taxon-name><tp:taxon-name-part taxon-name-part-type="order">Isopoda</tp:taxon-name-part></tp:taxon-name>: <tp:taxon-name><tp:taxon-name-part taxon-name-part-type="suborder">Asellota</tp:taxon-name-part></tp:taxon-name>).</article-title> <source>Records of the Australian Museum</source> <volume>47</volume>: <fpage>39</fpage>–<lpage>82</lpage>. <ext-link xlink:type="simple" ext-link-type="doi" xlink:href="10.3853/j.0067-1975.47.1995.2">https://doi.org/10.3853/j.0067-1975.47.1995.2</ext-link></mixed-citation></ref><ref id="B16"><mixed-citation xmlns:xlink="http://www.w3.org/1999/xlink" xlink:type="simple">
          <person-group><name name-style="western"><surname>Kensley</surname><given-names>B</given-names></name><name name-style="western"><surname>Schotte</surname><given-names>M</given-names></name></person-group> (<year>2002</year>) <article-title>New species and records of <tp:taxon-name><tp:taxon-name-part taxon-name-part-type="suborder">Asellota</tp:taxon-name-part></tp:taxon-name> from the Indian Ocean (<tp:taxon-name><tp:taxon-name-part taxon-name-part-type="subphylum">Crustacea</tp:taxon-name-part></tp:taxon-name>: <tp:taxon-name><tp:taxon-name-part taxon-name-part-type="superorder">Peracarida</tp:taxon-name-part></tp:taxon-name>: <tp:taxon-name><tp:taxon-name-part taxon-name-part-type="order">Isopoda</tp:taxon-name-part></tp:taxon-name>).</article-title> <source>Journal of Natural History</source> <volume>36</volume>(<issue>12</issue>): <fpage>1421</fpage>–<lpage>1461</lpage>. <ext-link xlink:type="simple" ext-link-type="doi" xlink:href="10.1080/00222930110050401">https://doi.org/10.1080/00222930110050401</ext-link></mixed-citation></ref></ref-list></tp:taxon-treatment>
