# Supplementary material for: The first records of Stenobermuda Schultz, 1982 and Tenupedunculus Schultz, 1979 from Australia, with description of two new species from the Great Barrier Reef (Isopoda, Asellota, Stenetriidae)
Source: Zookeys. 2018 Jan 26;(733):1–24. doi: 10.3897/zookeys.733.20474 (PMC5799739; doi:10.3897/zookeys.733.20474)
Supplement: XML Treatment for Stenobermuda warooga [file zookeys.733.20474-treatment4.xml]

<!DOCTYPE tp:taxon-treatment
  PUBLIC "-//TaxonX//DTD Taxonomic Treatment Publishing DTD v0 20100105//EN" "tax-treatment-NSO.dtd">
<tp:taxon-treatment xmlns:tp="http://www.plazi.org/taxpub"><tp:treatment-meta><kwd-group><label>Taxon classification</label><kwd><named-content xmlns:xlink="http://www.w3.org/1999/xlink" content-type="kingdom">Animalia</named-content></kwd><kwd><named-content xmlns:xlink="http://www.w3.org/1999/xlink" content-type="order">Isopoda</named-content></kwd><kwd><named-content xmlns:xlink="http://www.w3.org/1999/xlink" content-type="family">Stenetriidae</named-content></kwd></kwd-group><mixed-citation publication-type="journal"><person-group><name><surname>Song</surname><given-names>Ji-Hun</given-names></name><name><surname>Bruce</surname><given-names>Niel L.</given-names></name><name><surname>Min</surname><given-names>Gi-Sik</given-names></name></person-group><article-title>The first records of <italic><tp:taxon-name><tp:taxon-name-part taxon-name-part-type="genus" reg="Stenobermuda">Stenobermuda</tp:taxon-name-part></tp:taxon-name></italic> Schultz, 1982 and <italic><tp:taxon-name><tp:taxon-name-part taxon-name-part-type="genus" reg="Tenupedunculus">Tenupedunculus</tp:taxon-name-part></tp:taxon-name></italic> Schultz, 1979 from Australia, with description of two new species from the Great Barrier Reef (<tp:taxon-name><tp:taxon-name-part taxon-name-part-type="order">Isopoda</tp:taxon-name-part></tp:taxon-name>, <tp:taxon-name><tp:taxon-name-part taxon-name-part-type="suborder">Asellota</tp:taxon-name-part></tp:taxon-name>, <tp:taxon-name><tp:taxon-name-part taxon-name-part-type="family">Stenetriidae</tp:taxon-name-part></tp:taxon-name>)</article-title><source>Zookeys</source><day>26</day><month>1</month><year>2018</year><volume>2018</volume><issue>733</issue><fpage>1</fpage><lpage>24</lpage><pub-id pub-id-type="doi">10.3897/zookeys.733.20474</pub-id></mixed-citation></tp:treatment-meta><tp:nomenclature><tp:taxon-name>
              <tp:taxon-name-part taxon-name-part-type="genus" reg="Stenobermuda">Stenobermuda</tp:taxon-name-part>
              <tp:taxon-name-part taxon-name-part-type="species" reg="warooga">warooga</tp:taxon-name-part>
              <object-id xmlns:xlink="http://www.w3.org/1999/xlink" content-type="zoobank" xlink:type="simple">http://zoobank.org/720698E6-C575-4253-97E3-4EFE0D82F482</object-id>
            </tp:taxon-name><tp:taxon-authority>Song &amp; Bruce</tp:taxon-authority><tp:taxon-status xmlns:xlink="http://www.w3.org/1999/xlink" xlink:type="simple">sp. n.</tp:taxon-status><xref ref-type="fig" rid="F5">Figs 5</xref><xref ref-type="fig" rid="F6">, 6</xref><xref ref-type="fig" rid="F7">, 7</xref><xref ref-type="fig" rid="F8">, 8</xref><!--PageBreak--></tp:nomenclature><tp:treatment-sec sec-type="material" id="SECID0EE6AG"><title>Material examined.</title><p>
              <bold>Holotype.</bold> ♂ (1.6 mm), Yonge Reef, northern Great Barrier Reef, <named-content xmlns:xlink="http://www.w3.org/1999/xlink" content-type="dwc:verbatimCoordinates" xlink:type="simple"><named-content content-type="geo-json" specific-use="{&#34;type&#34;:&#34;Point&#34;,&#34;coordinates&#34;:[145.618900,-14.573020]}" id="NCID0EP6AG" xlink:type="simple">14.57302°S, 145.6189°E</named-content></named-content>, 10 September 2010, outer reef slope, coarse sand, 25 m, <abbrev xmlns:xlink="http://www.w3.org/1999/xlink" content-type="institution" xlink:title="Census of Coral Reef Ecosystems" id="ABBRID0EU6AG" xlink:type="simple">CReefs</abbrev> stn. LI10-126B (<abbrev xmlns:xlink="http://www.w3.org/1999/xlink" content-type="institution" xlink:title="Museum of Tropical Queensland" id="ABBRID0EZ6AG" xlink:type="simple">MTQ</abbrev> W32968).</p></tp:treatment-sec><tp:treatment-sec sec-type="Paratypes" id="SECID0E56AG"><title>Paratypes.</title><p>3 ♂ (1.7 [all appendage dissected], 1.2 [antennula and pleopod 2 dissected], 1.5 mm [pleopod 1 dissected]), same data as holotype (<abbrev xmlns:xlink="http://www.w3.org/1999/xlink" content-type="institution" xlink:title="Museum of Tropical Queensland" id="ABBRID0EEABG" xlink:type="simple">MTQ</abbrev> W52909). 3 ♂ (1.4, 1.5 [dissected], 1.7 mm), High Rock (between Direction Islands and Ribbon Reef No. 10), northern Great Barrier Reef, <named-content xmlns:xlink="http://www.w3.org/1999/xlink" content-type="dwc:verbatimCoordinates" xlink:type="simple"><named-content content-type="geo-json" specific-use="{&#34;type&#34;:&#34;Point&#34;,&#34;coordinates&#34;:[145.552000,-14.824620]}" id="NCID0EMABG" xlink:type="simple">14.82462°S,145.552°E</named-content></named-content>, 6 September 2010, coral rubble, 8 m, <abbrev xmlns:xlink="http://www.w3.org/1999/xlink" content-type="institution" xlink:title="Census of Coral Reef Ecosystems" id="ABBRID0ERABG" xlink:type="simple">CReefs</abbrev> stn. LI10-092A, coll. C. Buxton (<abbrev xmlns:xlink="http://www.w3.org/1999/xlink" content-type="institution" xlink:title="Museum of Tropical Queensland" id="ABBRID0EWABG" xlink:type="simple">MTQ</abbrev> W32917). ♂ (1.2 mm), <named-content xmlns:xlink="http://www.w3.org/1999/xlink" content-type="dwc:verbatimCoordinates" xlink:type="simple"><named-content content-type="geo-json" specific-use="{&#34;type&#34;:&#34;Point&#34;,&#34;coordinates&#34;:[145.619800,-14.573020]}" id="NCID0E5ABG" xlink:type="simple">14.57302°S, 145.61980°E</named-content></named-content>, Yonge Reef, 10 November 2010, outside; small coral rubble in spur, 20 m <abbrev xmlns:xlink="http://www.w3.org/1999/xlink" content-type="institution" xlink:title="Census of Coral Reef Ecosystems" id="ABBRID0EDBBG" xlink:type="simple">CReefs</abbrev> stn LI10-126A (<abbrev xmlns:xlink="http://www.w3.org/1999/xlink" content-type="institution" xlink:title="Museum of Tropical Queensland" id="ABBRID0EIBBG" xlink:type="simple">MTQ</abbrev> W52910). ♂ (1.4 mm), Yonge Reef, <named-content xmlns:xlink="http://www.w3.org/1999/xlink" content-type="dwc:verbatimCoordinates" xlink:type="simple"><named-content content-type="geo-json" specific-use="{&#34;type&#34;:&#34;Point&#34;,&#34;coordinates&#34;:[145.631100,-14.606810]}" id="NCID0EQBBG" xlink:type="simple">14.60681°S, 145.6311°E</named-content></named-content>, 20 February 2009, outer reef front., dead coral, 30 m, coll. <abbrev xmlns:xlink="http://www.w3.org/1999/xlink" content-type="institution" xlink:title="Census of Coral Reef Ecosystems" id="ABBRID0EVBBG" xlink:type="simple">CReefs</abbrev> stn LI09-15B Shawn Smith &amp; Julian Caley (<abbrev xmlns:xlink="http://www.w3.org/1999/xlink" content-type="institution" xlink:title="Museum of Tropical Queensland" id="ABBRID0E1BBG" xlink:type="simple">MTQ</abbrev> W52911).</p></tp:treatment-sec><tp:treatment-sec sec-type="etymology" id="SECID0E6BBG"><title>Etymology.</title><p>The epithet ‘<italic><tp:taxon-name><tp:taxon-name-part taxon-name-part-type="genus" reg="Stenobermuda"/><tp:taxon-name-part taxon-name-part-type="species" reg="warooga">warooga</tp:taxon-name-part></tp:taxon-name></italic>’ is an Aboriginal word meaning small child, in reference to the small size of this species; noun in apposition.</p></tp:treatment-sec><tp:treatment-sec sec-type="diagnosis" id="SECID0EPCBG"><title>Diagnosis</title><p>
              <bold>(male).</bold> Body (Fig. <xref ref-type="fig" rid="F5">5A</xref>) lateral margins smooth. Pereonite 4 smallest. Rostrum (Fig. <xref ref-type="fig" rid="F5">5B</xref>) acute, proximal lateral margin convex. Antennula (Fig. <xref ref-type="fig" rid="F5">5C</xref>) shorter than cephalon, with three flagellar articles. Antenna (Fig. <xref ref-type="fig" rid="F5">5D</xref>) shorter than whole body length, with numerous flagellar articles. Maxilliped (Fig. <xref ref-type="fig" rid="F6">6D</xref>) endite distal margin with three fan setae. Pereopod 1 (Fig. <xref ref-type="fig" rid="F7">7A</xref>) superodistal and inferodistal margin without process. Uropod (Fig. <xref ref-type="fig" rid="F5">5A, G</xref>) very short, biramous; exopod shorter than endopod. Pleotelson (Fig. <xref ref-type="fig" rid="F8">8G</xref>) lateral margins with distinct notch.</p><fig id="F5" position="float" orientation="portrait"><label>Figure 5</label><caption><p>
                  <italic><tp:taxon-name><tp:taxon-name-part taxon-name-part-type="genus" reg="Stenobermuda">Stenobermuda</tp:taxon-name-part> <tp:taxon-name-part taxon-name-part-type="species" reg="warooga">warooga</tp:taxon-name-part></tp:taxon-name></italic> sp. n., male holotype. <bold>A</bold> body, dorsal view <bold>B</bold> cephalon, dorsal view <bold>C</bold> antennula <bold>D</bold> antenna <bold>E</bold> enlargement of peduncular articles 1–4 of antenna <bold>F</bold> enlargement of antennal flagellum articles <bold>G</bold> uropod. Scale bars: 0.25 mm (<bold>A</bold>), 0.125 mm (<bold>B</bold>), 0.05 mm (<bold>C, E, F, G</bold>), 0.2 mm (<bold>D</bold>).</p></caption><graphic xmlns:xlink="http://www.w3.org/1999/xlink" xlink:href="zookeys-733-001-g005.jpg" position="float" orientation="portrait" xlink:type="simple" id="oo_181541.jpg"/></fig></tp:treatment-sec><tp:treatment-sec sec-type="description" id="SECID0EFFBG"><title>Description</title><p>
              <bold>(male).</bold> <italic>Body</italic> (Fig. <xref ref-type="fig" rid="F5">5A</xref>) length 3.6 times maximum width. <italic>Cephalon</italic> (Fig. <xref ref-type="fig" rid="F5">5B</xref>) length 0.8 times width, 3.2 times pereonite 1 length; lateral margins straight or very weakly convex, smooth, with one setae; antennal spines acute; lateral spines acute, longer than antennal spines. <italic>Rostrum</italic> (Fig. <xref ref-type="fig" rid="F5">5B</xref>) proximal lateral margin convex. <italic>Eyes</italic> (Fig. <xref ref-type="fig" rid="F5">5B</xref>) with four ommatidia, pale brown, arranged in circle. <italic>Pereonites 1–7</italic> <!--PageBreak--><!--PageBreak--><!--PageBreak--><!--PageBreak--><!--PageBreak-->(Fig. <xref ref-type="fig" rid="F5">5A</xref>) lateral margin smooth, without setae; pereonite 1 length 0.2 times width, 0.8 times pereonite 2 length, width 1.1 times cephalon width; pereonite 5–7 distolateral margin not produced. <italic>Coxal plates</italic> (Fig. <xref ref-type="fig" rid="F5">5A</xref>) small, visible dorsally on pereonites 4–6. <italic>Pleotelson</italic> (Figs <xref ref-type="fig" rid="F5">5A</xref>, <xref ref-type="fig" rid="F8">8G</xref>) length 0.9 times width, with distinct notch.</p><p>
              <italic>Antennula</italic> (Fig. <xref ref-type="fig" rid="F5">5C</xref>) length 0.7 times cephalon length; article 1 length 1.6 times width, mesial margin with one short penicillate setae, distolateral margin with one large penicillate seta; article 2 length 2.3 times width, distolateral margin with one large penicillate seta; article 4 length 0.5 times width; flagellum with three articles, one aesthetasc per article on distal two articles.</p><p>
              <italic>Antenna</italic> (Fig. <xref ref-type="fig" rid="F5">5D, E, F</xref>) length approximately 0.7 times body length; peduncle article 1 length 0.8 times width; article 2 length 0.9 times width, distolateral margin with one long seta; article 3 length 1.3 times width, distomesial margin with one cluster of setae, lateral margin with six setae surrounding squama; each flagellum article with a cluster of four distally projecting setae, the cluster position serially repeating every four articles.</p><p>
              <italic>Mandible</italic> (Fig. <xref ref-type="fig" rid="F6">6A</xref>) left spine row with four spines, right spine row with six spines; palp article 1 length 3.5 times width, distolateral margin with one long seta; palp article 2 length 2.7 times width, with row of one short serrate setae; article 3 length 2.8 times width. <italic>Maxillula</italic> (Fig. <xref ref-type="fig" rid="F6">6B</xref>) lateral lobe apex with seven serrate <abbrev xmlns:xlink="http://www.w3.org/1999/xlink" xlink:title="robust seta" id="ABBRID0E6HBG" xlink:type="simple">RS</abbrev>; mesial lobe apex with three large plumose setae. <italic>Maxilla</italic> (Fig. <xref ref-type="fig" rid="F6">6C</xref>) mesial lobe mesial margin with four large plumose setae, apex with four large setulate setae; middle lobe apex with three large setulate setae; lateral lobe apex with four large setulate setae. <italic>Maxilliped</italic> (Fig. <xref ref-type="fig" rid="F6">6D</xref>) basis length 2.0 times maximum width, width 0.9 times endite width; endite distal margin with three fan setae, distomesial corner with one triangular <abbrev xmlns:xlink="http://www.w3.org/1999/xlink" xlink:title="robust seta" id="ABBRID0EPIBG" xlink:type="simple">RS</abbrev>; epipod length 3.4 times width, width 1.1 times basis width, apex acute, lateral margin evenly convex.</p><fig id="F6" position="float" orientation="portrait"><label>Figure 6</label><caption><p>
                  <italic><tp:taxon-name><tp:taxon-name-part taxon-name-part-type="genus" reg="Stenobermuda">Stenobermuda</tp:taxon-name-part> <tp:taxon-name-part taxon-name-part-type="species" reg="warooga">warooga</tp:taxon-name-part></tp:taxon-name></italic> sp. n., male holotype. <bold>A</bold> mandible with palp <bold>B</bold> maxillula, with details of mesial and lateral lobes <bold>C</bold> maxilla <bold>D</bold> maxilliped, with enlargement of endite. Scale bars: 0.05 mm.</p></caption><graphic xmlns:xlink="http://www.w3.org/1999/xlink" xlink:href="zookeys-733-001-g006.jpg" position="float" orientation="portrait" xlink:type="simple" id="oo_181542.jpg"/></fig><p>
              <italic>Pereopod 1</italic> (Fig. <xref ref-type="fig" rid="F7">7A</xref>) basis length 3.2 times width; superior margin with three short setae; submarginal row of short setae.</p><fig id="F7" position="float" orientation="portrait"><label>Figure 7</label><caption><p>
                  <italic><tp:taxon-name><tp:taxon-name-part taxon-name-part-type="genus" reg="Stenobermuda">Stenobermuda</tp:taxon-name-part> <tp:taxon-name-part taxon-name-part-type="species" reg="warooga">warooga</tp:taxon-name-part></tp:taxon-name></italic> sp. n., male holotype. <bold>A</bold> pereopod 1 <bold>B</bold> enlargement of pereopod 1 palm and dactylus <bold>C</bold> pereopod 2, with enlargement of dactylus <bold>D</bold> pereopod 7, with enlargement of dactylus. Scale bars: 0.05 mm.</p></caption><graphic xmlns:xlink="http://www.w3.org/1999/xlink" xlink:href="zookeys-733-001-g007.jpg" position="float" orientation="portrait" xlink:type="simple" id="oo_181543.jpg"/></fig><p>
              <italic>Pereopod 1</italic> ischium length 1.9 times width; inferior margin with one short seta; distal margin with one short setae; superodistal margin not produced, apex rounded.</p><p>
              <italic>Pereopod 1</italic> merus rectangular; merus length 1.4 times width, 0.8 times carpus length, 0.9 times ischium length; inferior margin with two short setae, one long seta; distal margin with no setae; superodistal margin not produced, apex rounded, with two short setae.</p><p>
              <italic>Pereopod 1</italic> carpus rectangular; length 2.0 times width, 1.3 times ischium length; distal margin convex; inferior margin clearly defined, and with four stout setae and four long setae; superodistal margin not produced, apex obliquely truncate.</p><p>
              <italic>Pereopod 1</italic> propodus robust and narrow; length 1.9 times maximum width, 3.2 times proximal width, 1.3 times ischium length; inferior margin clearly defined, long, 0.7 times propodus length, 0.7 times superior margin length, lightly setose, regularly spaced setae along entire length; superior margin setae absent. Propodal palm (Fig. <xref ref-type="fig" rid="F7">7B</xref>) width 0.7 times maximum propodus width, slightly oblique; with three large serrate setae and nine long setae. Pereopod 1 dactylus narrow.</p><p>
              <italic>Pereopod 1</italic> dactylus convex in mid-section; length 1.9 times width, 1.3 times propodal palm width, 0.8 times propodus distal width (not including process), 0.4 times <!--PageBreak-->propodus length; superior margin distal third with four long setae. Distal margin with three serrate setae. Mesial surface not setose.</p><p>
              <italic>Pereopod 2</italic> (Fig. <xref ref-type="fig" rid="F7">7C</xref>) basis medial inferior margin with stiff seta absent; ischium superior margin with stiff setae absent; merus superodistal margin <abbrev xmlns:xlink="http://www.w3.org/1999/xlink" xlink:title="robust seta" id="ABBRID0E4LBG" xlink:type="simple">RS</abbrev> absent; carpus superodistal margin with three setae, inferior margin with two flagellated <abbrev xmlns:xlink="http://www.w3.org/1999/xlink" xlink:title="robust seta" id="ABBRID0EBMBG" xlink:type="simple">RS</abbrev> (most distal paired with one <abbrev xmlns:xlink="http://www.w3.org/1999/xlink" xlink:title="robust seta" id="ABBRID0EFMBG" xlink:type="simple">RS</abbrev>); propodus superodistal margin with three setae, inferior margin with two flagellated <abbrev xmlns:xlink="http://www.w3.org/1999/xlink" xlink:title="robust seta" id="ABBRID0EJMBG" xlink:type="simple">RS</abbrev>, inferodistal margin with one flagellated <abbrev xmlns:xlink="http://www.w3.org/1999/xlink" xlink:title="robust seta" id="ABBRID0ENMBG" xlink:type="simple">RS</abbrev>.</p><p>
              <italic>Pereopod 7</italic> (Fig. <xref ref-type="fig" rid="F7">7D</xref>) basis inferior margin without stiff setae; carpus inferior margin with two flagellated <abbrev xmlns:xlink="http://www.w3.org/1999/xlink" xlink:title="robust seta" id="ABBRID0EZMBG" xlink:type="simple">RS</abbrev>; propodus inferior margin with one flagellated <abbrev xmlns:xlink="http://www.w3.org/1999/xlink" xlink:title="robust seta" id="ABBRID0E4MBG" xlink:type="simple">RS</abbrev>, inferodistal margin with one flagellated <abbrev xmlns:xlink="http://www.w3.org/1999/xlink" xlink:title="robust seta" id="ABBRID0EBNBG" xlink:type="simple">RS</abbrev>.</p><p>
              <italic>Pleopod 1</italic> (Fig. <xref ref-type="fig" rid="F8">8A</xref>) protopod length 0.7 times width, surface setae present; rami lateral margins with regularly spaced setae along distal half, inferior surface without setae. <italic>Pleopod 2</italic> (Fig. <xref ref-type="fig" rid="F8">8B</xref>) protopod length 1.9 times medial width, basal lobe width 1.4 times medial width, distal lobe distinctly shorter than exopod, distal lobe blunt; endopod length 0.7 times protopod length, without setae; <italic>appendix masculina</italic> (Fig. <xref ref-type="fig" rid="F8">8C</xref>) length 1.8 times endopod length, 1.3 times protopod length, widest distally; lateral margin without distal groove; mesial margin without setae; apex with two process and cuticular fan; lateral margin without setae. <italic>Pleopod 3</italic> (Fig. <xref ref-type="fig" rid="F8">8D</xref>) endopod apex with three plumose setae. <italic>Pleopod 4</italic> (Fig. <xref ref-type="fig" rid="F8">8E</xref>) exopod apex with four plumose setae. <italic>Pleopod 5</italic> (Fig. <xref ref-type="fig" rid="F8">8F</xref>) apex with one seta.</p><fig id="F8" position="float" orientation="portrait"><label>Figure 8</label><caption><p>
                  <italic><tp:taxon-name><tp:taxon-name-part taxon-name-part-type="genus" reg="Stenobermuda">Stenobermuda</tp:taxon-name-part> <tp:taxon-name-part taxon-name-part-type="species" reg="warooga">warooga</tp:taxon-name-part></tp:taxon-name></italic> sp. n., male holotype. <bold>A</bold> pleopod 1 <bold>B</bold> pleopod 2 <bold>C</bold> enlargement of appendix masculina apex <bold>D</bold> pleopod 3 <bold>E</bold> pleopod 4 <bold>F</bold> pleopod 5 <bold>G</bold> pleotelson, dorsal view. Scale bars: 0.05 mm (<bold>A, B</bold>), 0.025 mm (<bold>C</bold>), 0.1 mm (<bold>D–F</bold>), 0.25 mm (<bold>G</bold>).</p></caption><graphic xmlns:xlink="http://www.w3.org/1999/xlink" xlink:href="zookeys-733-001-g008.jpg" position="float" orientation="portrait" xlink:type="simple" id="oo_181544.jpg"/></fig><p>
              <italic>Uropod</italic> (Fig. <xref ref-type="fig" rid="F5">5A, G</xref>) very short, length 0.05 times body length, 0.2 times pleotelson length; protopod length 1.4 times width; endopod length 1.5 times protopod length, distal and sub-distal margins with one penicillate setae, distal tip with cluster of elongate setae with maximum length 1.9 times endopod length; exopod length 0.9 times protopod length, 0.6 times endopod length, distal tip with cluster of elongate setae with maximum length 3.6 times exopod length.</p><!--PageBreak--></tp:treatment-sec><tp:treatment-sec sec-type="Female" id="SECID0ECQBG"><title>Female.</title><p>Not known.</p></tp:treatment-sec><tp:treatment-sec sec-type="description" id="SECID0EHQBG"><title>Size.</title><p>Males 1.2–1.7 mm (mean 1.5 mm, <italic>n</italic> = 9).</p></tp:treatment-sec><tp:treatment-sec sec-type="remarks" id="SECID0EPQBG"><title>Remarks.</title><p>
              <italic><tp:taxon-name><tp:taxon-name-part taxon-name-part-type="genus" reg="Stenobermuda">Stenobermuda</tp:taxon-name-part> <tp:taxon-name-part taxon-name-part-type="species" reg="warooga">warooga</tp:taxon-name-part></tp:taxon-name></italic> sp. n. can be identified by the following unique combination characters: small body size of the adult male (&lt; 2 mm); rostrum proximal lateral margin with convex margin; pereonite 5 distolateral margin not produced; pereopod 1 propodus narrow, length 1.9 times maximum width (Table <xref ref-type="table" rid="T2">2</xref>). The most similar species is <italic><tp:taxon-name><tp:taxon-name-part taxon-name-part-type="genus" reg="Stenobermuda">S.</tp:taxon-name-part> <tp:taxon-name-part taxon-name-part-type="species" reg="brucei">brucei</tp:taxon-name-part></tp:taxon-name></italic> Kensley &amp; Schotte, 2002, a species also occurring on coral reefs, with regard to external appearance. However, propodus of pereopod 1 is strongly expanded, length 1.1 times maximum width, and proximal lateral margin of rostrum is straight in <italic><tp:taxon-name><tp:taxon-name-part taxon-name-part-type="genus" reg="Stenobermuda">S.</tp:taxon-name-part> <tp:taxon-name-part taxon-name-part-type="species" reg="brucei">brucei</tp:taxon-name-part></tp:taxon-name></italic> (propodus of pereopod 1 is narrow, length 1.9 times maximum width, and proximal lateral margin of rostrum is convex in <italic><tp:taxon-name><tp:taxon-name-part taxon-name-part-type="genus" reg="Stenobermuda">S.</tp:taxon-name-part> <tp:taxon-name-part taxon-name-part-type="species" reg="warooga">warooga</tp:taxon-name-part></tp:taxon-name></italic> sp. n.).</p><table-wrap id="T2" position="float" orientation="portrait"><label>Table 2.</label><caption><p>Comparison of diagnostic characters between <italic><tp:taxon-name><tp:taxon-name-part taxon-name-part-type="genus" reg="Stenobermuda">S.</tp:taxon-name-part> <tp:taxon-name-part taxon-name-part-type="species" reg="warooga">warooga</tp:taxon-name-part></tp:taxon-name></italic> sp. n. and other species of <italic><tp:taxon-name><tp:taxon-name-part taxon-name-part-type="genus" reg="Stenobermuda">Stenobermuda</tp:taxon-name-part></tp:taxon-name></italic> (male).</p></caption><table id="TID0EDKAG" rules="all"><tbody><tr><td rowspan="1" colspan="1"/><td rowspan="1" colspan="1">
                      <bold>Total length (mm) of adult male</bold>
                    </td><td rowspan="1" colspan="1">
                      <bold>Rostrum (Pseudorostrum), proximal lateral margin</bold>
                    </td><td rowspan="1" colspan="1">
                      <bold>Rostrum/ Pseudorostrum</bold>
                    </td><td rowspan="1" colspan="1">
                      <bold>Eyes (ommatidia)</bold>
                    </td><td rowspan="1" colspan="1">
                      <bold>Dorsally visible coxae (size)</bold>
                    </td><td rowspan="1" colspan="1">
                      <bold>Pereopod 1 propodus length</bold>
                    </td></tr><tr><td rowspan="1" colspan="1">
                      <bold><italic><tp:taxon-name><tp:taxon-name-part taxon-name-part-type="genus" reg="Stenobermuda">S.</tp:taxon-name-part> <tp:taxon-name-part taxon-name-part-type="species" reg="warooga">warooga</tp:taxon-name-part></tp:taxon-name></italic> sp. n.</bold>
                    </td><td rowspan="1" colspan="1">
                      <bold>1.6</bold>
                    </td><td rowspan="1" colspan="1">
                      <bold>Convex</bold>
                    </td><td rowspan="1" colspan="1">
                      <bold>Rostrum</bold>
                    </td><td rowspan="1" colspan="1">
                      <bold>Small rounded (4 ommatidia)</bold>
                    </td><td rowspan="1" colspan="1">
                      <bold>Pereonites 4–6 (small)</bold>
                    </td><td rowspan="1" colspan="1">
                      <bold>Narrow, 1.9 times maximum width</bold>
                    </td></tr><tr><td rowspan="1" colspan="1">
                      <italic><tp:taxon-name><tp:taxon-name-part taxon-name-part-type="genus" reg="Stenobermuda">S.</tp:taxon-name-part> <tp:taxon-name-part taxon-name-part-type="species" reg="acutirostrata">acutirostrata</tp:taxon-name-part></tp:taxon-name></italic>
                    </td><td rowspan="1" colspan="1">4.8</td><td rowspan="1" colspan="1">Straight</td><td rowspan="1" colspan="1">Rostrum</td><td rowspan="1" colspan="1">Small rounded (5 ommatidia)</td><td rowspan="1" colspan="1">Pereonites 1, 4–6 (large)</td><td rowspan="1" colspan="1">Normal, 1.6 times maximum width</td></tr><tr><td rowspan="1" colspan="1">
                      <italic><tp:taxon-name><tp:taxon-name-part taxon-name-part-type="genus" reg="Stenobermuda">S.</tp:taxon-name-part> <tp:taxon-name-part taxon-name-part-type="species" reg="brucei">brucei</tp:taxon-name-part></tp:taxon-name></italic>
                    </td><td rowspan="1" colspan="1">3.1</td><td rowspan="1" colspan="1">Straight</td><td rowspan="1" colspan="1">Rostrum</td><td rowspan="1" colspan="1">Small rounded (4 ommatidia)</td><td rowspan="1" colspan="1">Pereonites 4–6 (small)</td><td rowspan="1" colspan="1">Expanded, 1.1 times maximum width</td></tr><tr><td rowspan="1" colspan="1">
                      <italic><tp:taxon-name><tp:taxon-name-part taxon-name-part-type="genus" reg="Stenobermuda">S.</tp:taxon-name-part> <tp:taxon-name-part taxon-name-part-type="species" reg="iliffei">iliffei</tp:taxon-name-part></tp:taxon-name></italic>
                    </td><td rowspan="1" colspan="1">2.9</td><td rowspan="1" colspan="1">Straight</td><td rowspan="1" colspan="1">Pseudorostrum (?)</td><td rowspan="1" colspan="1">Small rounded (4 ommatidia)</td><td rowspan="1" colspan="1">Not visible</td><td rowspan="1" colspan="1">Narrow, 1.9 times maximum width</td></tr><tr><td rowspan="1" colspan="1">
                      <italic><tp:taxon-name><tp:taxon-name-part taxon-name-part-type="genus" reg="Stenobermuda">S.</tp:taxon-name-part> <tp:taxon-name-part taxon-name-part-type="species" reg="mergens">mergens</tp:taxon-name-part></tp:taxon-name></italic>
                    </td><td rowspan="1" colspan="1">3.2</td><td rowspan="1" colspan="1">Straight</td><td rowspan="1" colspan="1">Rostrum</td><td rowspan="1" colspan="1">Absent</td><td rowspan="1" colspan="1">Pereonites 1–6 (small)</td><td rowspan="1" colspan="1">Normal, 1.6 times maximum width</td></tr><tr><td rowspan="1" colspan="1">
                      <italic><tp:taxon-name><tp:taxon-name-part taxon-name-part-type="genus" reg="Stenobermuda">S.</tp:taxon-name-part> <tp:taxon-name-part taxon-name-part-type="species" reg="syzygus">syzygus</tp:taxon-name-part></tp:taxon-name></italic>
                    </td><td rowspan="1" colspan="1">6.5</td><td rowspan="1" colspan="1">Straight</td><td rowspan="1" colspan="1">Rostrum</td><td rowspan="1" colspan="1">Small rounded (4 ommatidia)</td><td rowspan="1" colspan="1">Not visible</td><td rowspan="1" colspan="1">Expanded, 1.1 times maximum width</td></tr></tbody></table></table-wrap></tp:treatment-sec><tp:treatment-sec sec-type="distribution" id="SECID0EN2BG"><title>Distribution.</title><p>Yonge Reef and High Rock, Lizard Island region, northern Great Barrier Reef both outer barrier reefs; at depths of 8–30 m.</p></tp:treatment-sec></tp:taxon-treatment>
